# Supplementary material for: Cytotoxic Potential of the Novel Horseshoe Crab Peptide Polyphemusin III
Source: Mar Drugs. 2018 Nov 26;16(12):466. doi: 10.3390/md16120466 (PMC6315362; doi:10.3390/md16120466)
Supplement: Supplementary file 1 [file marinedrugs-16-00466-s001.zip]

Archive with 3 entries (2 files):
- marinedrugs-392383-supplementary/
- marinedrugs-392383-supplementary/marinedrugs-392383-Supplementary-File 2.xlsx
- marinedrugs-392383-supplementary/Track REVISED marinedrugs-392383-Supplementary-File 1.docx
