# Supplementary material for: Cytotoxic Potential of the Novel Horseshoe Crab Peptide Polyphemusin III
Source: Mar Drugs. 2018 Nov 26;16(12):466. doi: 10.3390/md16120466 (PMC6315362; doi:10.3390/md16120466)
Supplement: Supplementary file 1 [file marinedrugs-16-00466-s001.zip › marinedrugs-392383-supplementary/marinedrugs-392383-Supplementary-File 2.xlsx]

## Sheet: PAS
Pathway	1.25 µM	2.5 µM	5 µM
AHR_Pathway	2.08997	-0.299713	-0.708388
AHR_Pathway_Cath_D_expression_via_SP1	1.84828	-0.123322	-0.600864
AHR_Pathway_C-myc_expression_via_RELA	1.83317	-0.199574	-0.770534
AHR_Pathway_CYP1A1_CYP1B1_CYP1A2_AHRR_gene_expression_via_POLR2B	0.0849437	-0.246363	-0.194626
AHR_Pathway_PS2_Gene_expression_via_ESR1	1.85273	-0.180463	-0.802551
Akt_Signaling_Pathway	71.0616	87.6992	98.6208
Akt_Signaling_Pathway_Acetylation_of_proteins	4.38191	4.48857	3.64763
Akt_Signaling_Pathway_Aggregation_and_Neurodegeneration	5.01935	5.39028	4.52116
Akt_Signaling_Pathway_Apoptosis	4.27931	4.22985	3.67954
Akt_Signaling_Pathway_AR_mediated_apoptosis	4.73751	5.15961	4.10758
Akt_Signaling_Pathway_Blocks_Apoptosis	4.37117	4.43003	3.40827
Akt_Signaling_Pathway_Blood_cell_differentiation	4.35673	3.93154	4.13922
Akt_Signaling_Pathway_Cell_Cycle	0.364119	0.465739	0.851751
Akt_Signaling_Pathway_Cell_Cycle_Progression	2.27302	2.07936	1.73269
Akt_Signaling_Pathway_Cell_Survival	5.27391	5.21583	3.67029
Akt_Signaling_Pathway_Elevation_of_Glucose_Import	5.07398	4.49116	3.65738
Akt_Signaling_Pathway_Enhancement_of_Breast_Epithelial	4.38083	4.49116	3.65738
Akt_Signaling_Pathway_ERK_mediated_apoptosis	4.419	4.6426	3.7948
Akt_Signaling_Pathway_Genetic_Stability	4.11743	4.33889	3.67874
Akt_Signaling_Pathway_Glucose_Uptake	0.142458	0.34442	0.835845
Akt_Signaling_Pathway_Glycogen_Synthesis_and_Apoptosis	4.14165	4.38893	3.79902
Akt_Signaling_Pathway_Increased_GLUT4_translocation	4.01909	4.24013	3.80294
Akt_Signaling_Pathway_Induction_of_Chromatin_Condensation	4.41618	4.38884	3.3948
Akt_Signaling_Pathway_JNK_mediated_apoptosis	4.35772	3.64044	3.04283
Akt_Signaling_Pathway_Neuroprotection	4.56926	4.42791	3.43919
Akt_Signaling_Pathway_NFAT_degradation	4.78796	5.04878	2.76292
Akt_Signaling_Pathway_NF-kB_dependent_transciption	4.59083	4.59386	3.6905
Akt_Signaling_Pathway_NF-kB_pathway	4.96693	5.13149	4.44117
Akt_Signaling_Pathway_NO_production	3.68768	3.79801	4.57367
Akt_Signaling_Pathway_p73_mediated_apoptosis	4.38083	4.49116	4.35053
Akt_Signaling_Pathway_Promotes_Adipogenesis	3.66812	3.82519	3.23122
Akt_Signaling_Pathway_Protein_Synthesis	4.71648	4.31426	3.31438
Akt_Signaling_Pathway_Proto-Oncogenic_and_RTK-signaling	4.8501	4.64318	3.69185
Akt_Signaling_Pathway_Regulation_of_Cyclic_Nucleotide	4.35063	4.56423	3.82224
Akt_Signaling_Pathway_Regulation_of_Na+_Transport	1.19817	1.53964	1.39911
Akt_Signaling_Pathway_Splicing_Regulation	-0.404813	0.0530347	0.0190219
Akt_Signaling_Pathway_Survival_Genes	4.98933	4.55732	3.21013
Akt_Signaling_Pathway_Synaptic_Transmission	2.18361	5.18431	2.1533
Akt_Signaling_Pathway_Translation	-0.0980764	-0.0379253	0.212689
Akt_Signaling_Pathway_Tumor_Supression	4.27318	4.33955	3.51727
ATM_Pathway	3.22179	6.3363	7.05998
ATM_Pathway_Apoptosis	-0.168285	-0.216523	0.218741
ATM_Pathway_Apoptosis_and_Senescence	-0.226695	0.526508	-0.36075
ATM_Pathway_Cell_Cycle_Checkpoint_Control	0.369425	0.313601	0.190854
ATM_Pathway_Cell_Survival	0.439774	-0.768046	0.373089
ATM_Pathway_Checkpoint_Activation	-0.2719	-0.365762	-0.208012
ATM_Pathway_DNA_repair	0.314322	0.261488	0.171997
ATM_Pathway_G2_M_Checkpoint_Arrest	1.42795	5.23729	4.52689
ATM_Pathway_G2-Mitosis_progression	1.42795	5.23729	4.52689
ATM_Pathway_NF-kB_Pathway	-1.54074	-1.42772	-1.28524
ATM_Pathway_Repair_and_Recombination	-0.226442	0.00132199	-0.0608277
ATM_Pathway_S-phase_arrest	0.0233536	0.0356187	-0.221436
ATM_Pathway_S-phase_progression	0.297682	0.416446	0.282816
ATM_Pathway_Synaptic_Vesicle_Transport	0.954409	1.08831	1.16668
Base_Excision_Repair_Pathway	-1.99591	-1.71333	-0.266272
BRCA1_Pathway	-0.40111	0.26813	-3.41898
BRCA1_Pathway_Base_Excission_Repair	-0.142031	0.704904	0.416032
BRCA1_Pathway_Cell_Cycle_Arrest_DNA_Repair_Genes_p21_WAF_CIP1_14-3-3_GADD45	-0.215185	0.566896	-0.151979
BRCA1_Pathway_Chromatin_Remodeling	-2.51957	-2.49844	-3.47916
BRCA1_Pathway_E2_Responsive_Genes	0.406703	-0.255869	-0.139863
BRCA1_Pathway_G1_S_arrest	1.88488	2.3562	2.11873
BRCA1_Pathway_Growth_Promoting_Genes_hTert_S100A7	-1.08386	-0.710031	-0.205615
BRCA1_Pathway_Homologous_Recombination_Repair	0.0613078	-0.0381803	-1.08719
BRCA1_Pathway_Mismatch_Repair	0.0042266	0.549144	-1.4631
BRCA1_Pathway_NHEJ_DSB_Repair	-0.212509	-0.100932	-0.66851
BRCA1_Pathway_Nucleotide_Excission_Repair	-0.0308624	0.91108	0.229682
BRCA1_Pathway_Transciption_Coupled_Repair	-0.250271	-0.108546	-0.0937983
cAMP_Pathway	18.7107	19.5767	40.5965
cAMP_Pathway_Axonal_Growth	0.689046	1.07832	1.12852
cAMP_Pathway_Cell_Growth	3.78712	4.63035	6.65442
cAMP_Pathway_Cell_Proliferation	-2.0718	-1.86154	-3.38226
cAMP_Pathway_Cell_Survival	4.48286	5.63268	7.02831
cAMP_Pathway_Chemotaxis	3.63689	4.29179	6.38804
cAMP_Pathway_Cytokine_Production	3.97802	3.98688	6.90726
cAMP_Pathway_Degradation_of_Cell_Cycle_Regulators	-1.78222	-1.66747	-2.60882
cAMP_Pathway_Endothelial_Cell_Regulation	-0.89104	-1.03277	-1.0267
cAMP_Pathway_eNOS_Signaling_Cardiovascular_Homeostasis	-2.85857	-2.63039	-2.47559
cAMP_Pathway_Fatty_Acid_Metabolism	6.65891	6.7283	10.9663
cAMP_Pathway_Gene_Expression_via_NFKB2_CREBBP_ELK1	0.514203	1.19371	-0.76309
cAMP_Pathway_Glycogen_Synthesis	-2.47301	-1.24934	-3.41166
cAMP_Pathway_Glycolisis	0.375261	0.708339	0.427718
cAMP_Pathway_Lipolysis	-1.74054	-1.36926	-2.57012
cAMP_Pathway_Metabolic_Energy	4.06239	6.0871	4.6276
cAMP_Pathway_Myocardial_Contraction	2.23812	1.57308	6.70215
cAMP_Pathway_Oncogenesis	-2.4046	-2.03947	-3.25024
cAMP_Pathway_Protein_Retention	-1.89806	-1.7591	-4.09074
cAMP_Pathway_Regulation_of_Cytoskeleton	-1.57664	-1.33945	-3.04503
Caspase_Cascade_Pathway	-13.0801	-13.9611	-16.6401
Caspase_Cascade_Pathway_Activated_Tissue_Trans-glutaminase	-3.22813	-0.250189	0.436254
Caspase_Cascade_Pathway_DNA_Fragmentation	0.133814	-0.00102195	-0.313506
CD40_Pathway	6.26215	5.39564	4.85208
CD40_Pathway_Cell_Survival	2.34261	2.35648	1.49478
CD40_Pathway_Gene_Expression_Cell_Adhesion_Molecule_via_NFKB2	0.86111	0.742528	0.567914
CD40_Pathway_Gene_Expression_Cell_Survival_via_NFKB2	0.86111	0.742528	0.567914
CD40_Pathway_Gene_Expression_Co-Stimulatory_Molecules_via_NFKB2	0.86111	0.742528	0.567914
CD40_Pathway_Gene_Expression_COX2_and_Prostaglandins_via_NFKB2	0.86111	0.742528	0.567914
CD40_Pathway_Gene_Expression_Immunoglobulin_Class_Switch_via_NFKB2	0.86111	0.742528	0.567914
CD40_Pathway_Gene_Expression_Procoagulant_Activity_via_NFKB2	0.86111	0.742528	0.567914
CD40_Pathway_Gene_Expression_Pro-Inflamatory_Cytokines_via_NFKB2	0.86111	0.742528	0.567914
Cellular_Apoptosis_Pathway	2.83215	-2.08678	-1.77852
Cellular_Apoptosis_Pathway_Depolarization	-0.266751	0.479501	-0.125574
Cellular_Apoptosis_Pathway_DNA_Fragmentation	-0.640604	-0.00251334	0.0958876
Cellular_Apoptosis_Pathway_Gene_Expression_BAX_BID_BAK_Ras_Noxa_PUMA_APAF1_Survivin_BCL2_via_TP53	-0.529304	0.357457	-0.203853
Cellular_Apoptosis_Pathway_Gene_Expression_FLIP_CIAP2_BFL1_BCL2_via_NFKB2	1.95338	1.7663	1.31881
Chemokine_Pathway	48.3988	45.3752	45.9077
Chemokine_Pathway_Cell_Activation	5.72691	1.75851	5.24919
Chemokine_Pathway_Gene_Expression_and_Apoptosis_via_ELK1	3.26608	0.0722543	1.09966
Chemokine_Pathway_Internalization_Degradation_Recycling	0.110107	1.42253	2.82658
Chromatin_Pathway	-0.271041	-0.259363	-0.686403
Circadian_Pathway	-0.81637	-0.548628	-0.264702
CREB_Pathway	5.71337	13.6075	17.8611
Cytokine_Network_Pathway	4.06909	0.870009	3.42171
EGF_Pathway	14.4723	10.2361	8.18673
EGF_Pathway_Actin_Cytoskeletal_Rearrangement	2.26389	1.35765	1.17812
EGF_Pathway_Cell_Motility	1.56299	-0.406404	0.0286924
EGF_Pathway_Cell_Survival	1.97112	1.32007	0.793424
EGF_Pathway_Cytoskeleton_Regulation	0.795993	2.60835	0.21203
EGF_Pathway_EGFR_Endocytosis	-0.0087468	-0.377404	-0.840488
EGF_Pathway_Gene_Expression_via_FOS_NFKB2_MYC_STAT1_ELK1_STAT3_JUN	8.98406	6.39169	6.60467
EGF_Pathway_IP3_Signaling	-0.259086	-0.568125	-0.665964
EGF_Pathway_Rab5_Regulation_Pathway	-0.233976	-0.661105	0.110137
ErbB_Family_Pathway	3.62368	0.116679	-0.668136
ErbB_Family_Pathway_Anti-Apoptosis	-0.720807	-0.156742	-0.151759
ErbB_Family_Pathway_Gene_Expression_via_JUN_FOS_ELK1	0.725598	-1.2925	0.915752
ErbB_Family_Pathway_Translation	-0.109081	0.0145315	0.159133
ERK_Signaling_Pathway	53.7864	69.1348	75.7391
ERK_Signaling_Pathway_Cell_Survival	-1.2543	0.337852	-0.570655
ERK_Signaling_Pathway_EGFR_signaling	0.775171	0.168727	0.871431
ERK_Signaling_Pathway_Gene_Expression_via_CAPN6_TP53_FOS_ATF1_MYC_ELK3_MYLK_ETS1_SRF_HIST1H3B_CREB3_STAT3_NFKB2_HMGN1_ESR2_ELK1_PAX6_JUN	3.80257	2.52179	1.7926
ERK_Signaling_Pathway_Translation	0.683369	0.718827	1.85066
Erythropoietin_Pathway	7.30441	8.08284	8.8098
Erythropoietin_Pathway_Anti-Apoptosis	0.421426	0.720941	1.32159
Erythropoietin_Pathway_BCLXL_Gene_Expression_via_STAT5B	-0.739472	-0.773676	-0.778837
Erythropoietin_Pathway_Cell_Cycle_Progression	-0.418254	-0.635543	-0.661375
Erythropoietin_Pathway_Cell_Survival	-4.48199	-2.4132	-2.23201
Erythropoietin_Pathway_Gene_Expression_Neuroprotection_via_NFKB2	0.049378	-0.486562	-0.683885
Erythropoietin_Pathway_GPI_Hidrolysis_and_Ca2+_influx	-1.10898	-1.1624	-0.537477
Estrogen_Pathway	16.6942	15.9995	26.5737
Estrogen_Pathway_Anti-Apoptosis	-0.943607	-3.50739	-3.7934
Estrogen_Pathway_Gene_Expression_via_FOS_JUN_ELK1_SP1_POLR2B_CREB3_NFKB2	8.16105	0.84478	0.368063
Estrogen_Pathway_Vasodilatation	-0.693147	-0.693147	0.916291
FLT3_Signaling_Pathway	0.00693777	-0.0597966	-2.91042
FLT3_Signaling_Pathway_Transcription_via_ELK3_MAPK12_CREB3_STAT2	1.64955	1.42799	-0.392788
FLT3_Signaling_Pathway_Translation	-0.807433	0.575356	-0.208566
Glucocorticoid_Receptor_Signaling_Pathway	-41.7685	-39.6752	-45.6562
Glucocorticoid_Receptor_Signaling_Pathway_Cell_Cycle_Arrest	-0.298653	-0.0491727	0.297195
Glucocorticoid_Receptor_Signaling_Pathway_Cell_Cycle_Progression	0.359783	0.118489	-1.44258
Glucocorticoid_Receptor_Signaling_Pathway_Gene_Expression_via_CREB3_STAT5B_SLC22A2_POU2F1	1.14197	-0.00307754	-2.18559
Glucocorticoid_Receptor_Signaling_Pathway_Histone_Deacetylation	0.398214	0.295086	0.152979
Glucocorticoid_Receptor_Signaling_Pathway_Inflammatory_Cytokines	-11.459	-15.1154	-18.2786
GPCR_Pathway	16.2041	19.4713	23.8753
GPCR_Pathway_Gene_Expression_via_JUN_NFKB2_ELK1_SRF_FOS_CREB3	9.45742	9.90213	6.11055
Growth_Hormone_Signaling_Pathway	0.719225	0.602839	-2.33956
Growth_Hormone_Signaling_Pathway_Cell_Survival	-1.86287	-0.995135	-3.74668
Growth_Hormone_Signaling_Pathway_Gene_Expression_via_SRF_ELK1_STAT5B_CEBPD_STAT1_STAT3	1.32722	1.55595	-1.4809
Growth_Hormone_Signaling_Pathway_Glucose_Uptake	0.131422	-0.0420262	-2.88802
Growth_Hormone_Signaling_Pathway_Protein_Synthesis	-2.21677	-0.323782	-1.47807
GSK3_Signaling_Pathway	1.05857	-0.171729	-3.98271
GSK3_Signaling_Pathway_b-CTNN_Degradation	4.10763	2.86357	-0.450305
GSK3_Signaling_Pathway_Gene_Expression_via_CTNNB1	2.86324	3.60956	0.450817
GSK3_Signaling_Pathway_Glycogen_Synthesis	-0.103492	1.17582	-0.122215
GSK3_Signaling_Pathway_Protein_Synthesis	0.455638	1.05597	0.412469
Hedgehog_Signaling_in_Mammals_Pathway	4.0821	1.40005	4.18859
HGF_Pathway	6.0422	4.32243	5.54842
HGF_Pathway_Anoikis	0.104798	-1.52888	-1.12416
HGF_Pathway_Cell_Adhesion_and_Cell_Migration	3.32936	6.50597	6.52304
HGF_Pathway_Cell_Cycle_Progression	0.348651	-1.10385	0.793157
HGF_Pathway_Cell_Scattering	-1.30211	-1.65725	-1.85715
HGF_Pathway_Cell_Survival	-1.30211	-1.65725	-1.85715
HGF_Pathway_Gene_Expression_via_JUN_STAT3_FOS_ELK1_ETS2	-0.359507	-1.83921	1.2686
HGF_Pathway_IP3_Pathway	-1.86226	-2.55444	-0.893009
HGF_Pathway_PKC_Pathway	-0.522057	-1.31335	0.184403
HGF_Pathway_Regulation_of_Cytoskeleton_Cell_Polarity_and_Cell_Motility	3.01842	1.00487	0.421672
HIF1Alpha_Pathway	-0.887545	-3.05571	-2.27875
HIF1Alpha_Pathway_Gene_Expression_via_JUN_CREB3	0.579813	-1.44702	-0.322154
HIF1Alpha_Pathway_HIF1a_Degradation	-0.176198	-0.163211	-0.187999
HIF1Alpha_Pathway_NOS_Pathway	0.140536	-1.46351	-0.585959
HIF1Alpha_Pathway_p53_Hypoxia_Pathway	-1.32682	-3.07221	-2.54256
HIF1Alpha_Pathway_VEGF_Pathway	0.140536	-1.46351	-0.585959
Hypoxia_induced_EMT_in_cancer_and_fibrosis_3_copy	1.42997	1.82063	2.89223
IGF1R_Signaling_Pathway	10.1858	12.8385	14.4143
IGF1R_Signaling_Pathway_Apoptosis	0.377292	1.21126	2.51721
IGF1R_Signaling_Pathway_Cell_Migration	0.47334	5.95405	5.41688
IGF1R_Signaling_Pathway_Cell_Proliferation_Diferentiation_and_Apoptosis	1.75234	-0.474834	0.443138
IGF1R_Signaling_Pathway_Cell_Survival	-0.162079	0.234509	-0.339304
IGF1R_Signaling_Pathway_Gene_Expression_Proliferation_Growth_Survival_via_NFAT5_CREB3	0.537326	0.185153	1.76684
IGF1R_Signaling_Pathway_Glucose_Uptake	0.108943	-0.196812	-0.277763
IGF1R_Signaling_Pathway_Glycogen_Synthesis	-0.18254	0.0945276	0.209608
IGF1R_Signaling_Pathway_Protein_Synthesis	-0.265781	0.0347742	-0.288739
IL-10_Pathway	3.81704	2.70224	0.402859
IL-10_Pathway_IL-10_Responsive_Genes_Transcription_of_BCLXL_Cyclin-D1_D2_D3_Pim1_c-Myc_and_P19(INK4D)_via_STAT3	-0.177595	-0.809317	-2.17657
IL-10_Pathway_Inflammatory_Cytokine_Genes_Expression_via_STAT3	-0.177595	-0.809317	-2.17657
IL-10_Pathway_Stability_Determination	0.734012	0.458645	0.771758
IL-10_Pathway_Translational_Modulation	0.385002	-0.050244	0.399285
IL-2_Pathway	0.457955	-1.71247	5.25391
IL-2_Pathway_Actin_Reorganization	-1.33392	-3.92518	-2.90929
IL-2_Pathway_Apoptosis	0.00236494	0.0470046	0.403596
IL-2_Pathway_Apoptosis_Inhibition	1.84231	0.607707	-0.831967
IL-2_Pathway_Gene_Expression_via_FYN_LYN_RPS6KB1_PTK2B	4.31653	2.11073	2.17339
IL-2_Pathway_IL2_Gene_Expression_via_POLR1E_EGR1_HMGA1_ELF1_POU2F1_MYC	-0.852426	-2.40359	1.38368
IL-2_Pathway_Protein_Synthesis	3.80178	2.19296	2.19063
IL-6_Pathway	6.48773	4.33266	1.63344
ILK_Signaling_Pathway	-1.45482	19.8751	32.2109
ILK_Signaling_Pathway_Actin_Polymerization_Cytoskeletal_Reorganization	-0.914597	-0.963035	-0.303621
ILK_Signaling_Pathway_Apoptosis	0.0923254	-0.0168194	0.284314
ILK_Signaling_Pathway_Cell_Adhesion	0.130053	-0.0719735	-0.0139862
ILK_Signaling_Pathway_Cell_Cycle_Proliferation	1.76313	5.46169	3.87779
ILK_Signaling_Pathway_Cell_Migration_Retraction	1.72885	5.58474	4.21616
ILK_Signaling_Pathway_Cell_Motility	-0.849267	-1.14437	-0.400515
ILK_Signaling_Pathway_Cytoskeletal_Adhesion_Complexes	-9.87185	6.74855	11.7252
ILK_Signaling_Pathway_Epithelial_Mesenchymal_Transition	2.32715	5.63685	4.11363
ILK_Signaling_Pathway_Epithelial_Mesenchymal_Transition_Tubulo-Interstitial_Fibrosis	-8.35823	5.49319	11.3368
ILK_Signaling_Pathway_G2_Phase_Arrest	1.76313	5.46169	3.87779
ILK_Signaling_Pathway_Induced_Cell_Proliferation	0.874219	0.562976	-0.473255
ILK_Signaling_Pathway_Loss_of_Occludin_Barrier_Dysfunction	1.22591	5.67037	5.00289
ILK_Signaling_Pathway_Migration_Vasculogenesis	-8.35823	5.49319	11.3368
ILK_Signaling_Pathway_MMP2_MMP9_Gene_Expression_Tissue_Invasion_via_FOS	-1.55762	-3.2811	0.0536368
ILK_Signaling_Pathway_Opsonization	0.0653296	-0.181333	-0.0968936
ILK_Signaling_Pathway_Regulation_of_Intermediate_Filaments	0	0	0
ILK_Signaling_Pathway_Regulation_of_Junction_Assembly_at_Desmosomes	0.130053	-0.0719735	-0.0139862
ILK_Signaling_Pathway_Tissue_Morphogenesis	-1.55762	-3.2811	0.0536368
ILK_Signaling_Pathway_Tumor_Angiogenesis	0.139494	0.000680566	0.614749
ILK_Signaling_Pathway_Wound_Healing	0.130053	-0.0719735	-0.0139862
Interferon_Pathway	2.76399	0.123984	1.13639
Interferon_Pathway_Gene_Expression_via_HIST1H3B_CREB3	1.96287	0.238425	1.09868
Interferon_Pathway_Transciption	2.55177	1.9694	-1.18972
Interferon_Pathway_Translation	-0.145304	-0.194119	-0.0470319
IP3_Pathway	-2.34203	6.99312	12.0642
IP3_Pathway_Gene_Expression_via_CREB3_NFATC2_MEF2D	-1.12876	-1.45402	1.25727
JAK-STAT_Pathway	37.9726	46.517	55.9168
JAK-STAT_Pathway_Akt_Pathway	1.52337	1.11054	-1.28312
JAK-STAT_Pathway_Gene_Expression_via_MYC	1.10537	1.22104	0.409765
JAK-STAT_Pathway_IFN-Inducible_Gene_Expression_via_STAT2_STAT1	-0.395983	2.19617	1.05345
JAK-STAT_Pathway_JAK_Degradation	-4.10763	-2.86357	0.450305
JAK-STAT_Pathway_Nml_SOCS_BCL-XL_p21_Myc_Nos2_Gene_Expression_via_STAT2	32.305	42.7873	52.9308
JNK_Pathway	43.7747	56.3225	58.6291
JNK_Pathway_Gene_Expression_Apoptosis_Inflammation_Tumorigenesis_Cell_Migration_via_SMAD4_STAT4_HSF1_TP53_MAP2_DCX_ATF2_NFATC3_SPIRE1_MAP1B_TCF15_ELK1_BCL2_JUN_PXN_NFATC2	-1.68742	1.95161	-0.618447
JNK_Pathway_Insulin_Signaling	-1.55659	-1.75556	-1.47566
MAPK_Family_Pathway	50.3111	44.052	47.1826
MAPK_Family_Pathway_Chromatin_Remodelling	1.67551	0.981723	1.01882
MAPK_Family_Pathway_Cytoskeleton	-0.0675146	-0.684912	-0.108336
MAPK_Family_Pathway_Gene_Expression_via_ATF2_JUN_ELK1_NFKB2_CREB3	3.35144	2.36648	1.55602
MAPK_Family_Pathway_Translation	0.362766	0.48847	0.192563
MAPK_Signaling_Pathway	16.7066	39.4442	53.6247
MAPK_Signaling_Pathway_Cell_Motility_Inflammation_Apoptosis_Osmoregulation	-0.60074	-2.78977	-1.39462
MAPK_Signaling_Pathway_Cell_Survival	-0.168166	-0.805739	-0.803417
MAPK_Signaling_Pathway_Gene_Expression_Apoptosis_Inflammation_Tumorigenesis_via_MYC_HSF1_STAT2	1.74131	2.68301	3.38753
MAPK_Signaling_Pathway_Gene_Expression_Cell_Proliferation_Cell_Survival_Tumorigenesis_Differentiation_Development_via_PXN_CREB3_RPS6KA5_RPS6KA6	-0.981512	3.73796	4.65859
Mismatch_Repair_in_Eukaryotes_Pathway	0.275576	0.646976	-0.196869
Mitochondrial_Apoptosis_Pathway	0.92514	1.84606	2.36589
Mitochondrial_Apoptosis_Pathway_Apoptosis	0.230401	0.995364	0.170315
Mitochondrial_Apoptosis_Pathway_Depolarization	-0.55641	0.220577	-0.682423
Mitochondrial_Apoptosis_Pathway_DNA_Fragmentation	-0.674406	-0.0442549	0.0993097
Mitochondrial_Apoptosis_Pathway_Gene_Expression_via_TP53	-0.55641	0.220577	-0.682423
mTOR_Pathway	6.71318	7.01458	13.1589
mTOR_Pathway_Actin_Organization	0.477329	6.26945	5.53697
mTOR_Pathway_Autophagy	0.0452073	0.282239	0.590396
mTOR_Pathway_Cap-dependent_Translation	-0.331002	-0.40283	0.00456771
mTOR_Pathway_Inflammation_Stress_Resistance	0.678707	0.440199	0.0890074
mTOR_Pathway_Lipid_Synthesis	1.29899	5.61694	6.00027
mTOR_Pathway_Metabolism_Stress_Response_and_Apoptosis	2.03408	1.79732	1.72996
mTOR_Pathway_Microtubule_Organization	0.855496	5.78222	5.57243
mTOR_Pathway_Mitochondria_Proliferation_and_Function	0.840225	0.34898	-0.0136708
mTOR_Pathway_mRNA_Biogenesis	-0.114422	-0.094021	0.0163491
mTOR_Pathway_Ribosome_Biogenesis	-0.0652548	-0.0519362	0.00552023
mTOR_Pathway_Translation_Elongation	-0.4381	-0.980084	-1.05378
mTOR_Pathway_VEGF_Pathway	0.618181	0.409132	0.376078
NGF_Pathway	9.78557	10.4263	4.33942
NGF_Pathway_Actin_Polymerization_Neurite_Outgrowth_and_Differentiation	0.149778	1.27947	1.78414
NGF_Pathway_Apoptosis	2.36072	4.52424	1.48915
NGF_Pathway_Gene_Expression_via_MYC_ELK1_CREB3_NFKB2	3.44264	6.19317	3.72949
NGF_Pathway_Neurite_Outgrowth_and_Differentiation	-0.30835	0.216317	-0.146245
NGF_Pathway_Neuronal_Survival	-0.458702	-0.938443	-1.96288
Notch_Signaling_Pathway	10.1008	8.42377	9.22406
Notch_Signaling_Pathway_gamma_Secretase	1.72985	1.62055	0.918097
Notch_Signaling_Pathway_Gene_Expression_Chromatin_Remodeling_via_RBPJ	8.37091	6.80323	8.30597
Notch_Signaling_Pathway_Transcription_of_Target_Genes_Hairy_E-SpI_via_RBPJ	8.37091	6.80323	8.30597
p38_Signaling_Pathway	88.5727	94.207	101.077
p38_Signaling_Pathway_Actin_Cytoskeleton_Reorganiztion	-0.318622	-0.159648	-0.593496
p38_Signaling_Pathway_Apoptosis	0	0	0
p38_Signaling_Pathway_Gene_Expression_Cell_Motility_Inflammation_Apoptosis_Osmoregulation_via_MEF2D_TP53_CREB1_ATF2_JUND_ETV1_NFKB2_AP2A1_MAX_FOSL1_CEBPG_ELK1_CDC25C_JUNB_STAT1_SP1_DDIT3_ELK4_CEBPA	4.89673	3.74545	2.84483
p38_Signaling_Pathway_Translation	0.692158	0.700109	0.491739
p53_Signaling_Pathway	1.47007	0.858805	-0.547306
p53_Signaling_Pathway_Apoptosis	1.98851	0.467994	1.07835
p53_Signaling_Pathway_Breast_Cancer	2.01041	0.746594	0.997
p53_Signaling_Pathway_Cancer	1.98851	0.467994	1.07835
p53_Signaling_Pathway_Cell_Cycle_Arrest	2.01041	0.746594	0.997
p53_Signaling_Pathway_Cell_Growth_Accumulation	2.01041	0.746594	0.997
p53_Signaling_Pathway_DNA_Repair	2.01041	0.746594	0.997
p53_Signaling_Pathway_Exosome_Mediated_Secretion	2.01041	0.746594	0.997
p53_Signaling_Pathway_Gene_Expression_Anti-Apoptosis_via_TP53	1.98851	0.467994	1.07835
p53_Signaling_Pathway_Gene_Expression_Cell_Cycle_and_Cell_Growth_via_TP53	1.98851	0.467994	1.07835
p53_Signaling_Pathway_Gene_Expression_Cell_Fate_and_Development_via_TP53	1.98851	0.467994	1.07835
p53_Signaling_Pathway_Gene_Expression_Cell_Signaling_via_TP53	1.98851	0.467994	1.07835
p53_Signaling_Pathway_Gene_Expression_DNA_Replication_and_Repair_via_TP53	1.98851	0.467994	1.07835
p53_Signaling_Pathway_Gene_Expression_ECM_and_Adhesion_via_TP53	1.98851	0.467994	1.07835
p53_Signaling_Pathway_Gene_Expression_Infection_and_Immune_Response_via_TP53	1.98851	0.467994	1.07835
p53_Signaling_Pathway_Inhibition_of_Angiogenesis_and_Metastasis	2.01041	0.746594	0.997
p53_Signaling_Pathway_Inhibition_of_IGF1R_mTOR_Pathways	0	0.693147	0
p53_Signaling_Pathway_Normal_Cell_Cycle_Progression	1.98851	0.467994	1.07835
PAK_Pathway	55.4222	50.5605	45.4716
PAK_Pathway_Actin_Organization	51.5583	43.879	37.7693
PAK_Pathway_Cell_Survival	51.5583	43.879	37.7693
PAK_Pathway_Contractility_Stress_Fibres_and_Focal_Adhesion	2.30555	4.65578	4.32567
PAK_Pathway_Lamelliopodia_and_Filopodia_Outgrowth	50.5463	41.7868	35.9548
PAK_Pathway_Paxillin_Disassembly	-0.0938961	0.433374	0.278203
PAK_Pathway_Transciptional_Activation_and_Filopodia_Formation	0.741378	-0.374394	-0.481601
PPAR_Pathway	1.50005	4.09604	2.60815
PPAR_Pathway_Adipocyte_Differentiation_Glucose_Homeostasis_and_Macrophage_Function	1.64697	0.469533	1.05437
PPAR_Pathway_Fatty_Acid_Metabolism_Lipid_Homeostasis_and_Skin_Proliferation	1.64697	0.469533	1.05437
PPAR_Pathway_Peroxisome_Proliferation_Hepatocarcinogenesis_Fatty_Acid_Metbolism_and_Lipid_Homeostasis	1.64697	0.469533	1.05437
PTEN_Pathway	-29.006	-26.844	-22.7654
PTEN_Pathway_Adhesion_or_Migration	-20.6527	-14.0136	-12.5685
PTEN_Pathway_Angiogenesis_and_Tumorigenesis	-19.103	-8.69314	3.75207
PTEN_Pathway_Apoptosis	-1.83464	-1.24704	-0.914868
PTEN_Pathway_Ca2+_Signaling	-19.103	-8.69314	3.75207
PTEN_Pathway_Cell_Cycle	-7.31792	-9.3466	-1.86281
PTEN_Pathway_Cell_Survival	0.398968	-0.265373	-0.285788
PTEN_Pathway_Differentiation	-7.45058	-9.56392	-2.02072
PTEN_Pathway_DNA_Repair	-8.73164	-9.54488	-2.98102
PTEN_Pathway_Genomic_Stability	-8.49973	-9.79155	-2.69252
PTEN_Pathway_Growth	-7.31792	-9.3466	-1.86281
PTEN_Pathway_Migration	-12.222	-16.3523	-8.33884
PTEN_Pathway_Neuronal_Survival	-0.870864	-0.262566	0.114269
PTEN_Pathway_Proliferation	-10.2945	-13.9071	-6.30255
PTEN_Pathway_Proliferation_CyclinA2_Geminin_AuroraA_PLK1	-1.0731	-4.21964	-3.12918
PTEN_Pathway_Protein_Synthesis	0.0233597	0.0774573	0.0268267
PTEN_Pathway_Senescence_Ets2_p16	-1.0731	-4.21964	-3.12918
PTEN_Pathway_Synaptic_Transmission	-8.41544	-10.3325	-2.45381
RANK_Signaling_in_Osteoclasts_Pathway	5.77961	3.99932	3.71071
RANK_Signaling_in_Osteoclasts_Pathway_Expression_of_Osteoclastic_Genes_via_JUN_NFAT5_NFKB2_MITF_FOS	2.40831	0.664158	3.26781
RANK_Signaling_in_Osteoclasts_Pathway_Inhibition_of_Death	6.35052	5.88324	2.59493
RANK_Signaling_in_Osteoclasts_Pathway_Resorption	1.07534	-1.30414	-2.41558
Ras_Pathway	15.8332	20.6483	26.2107
Ras_Pathway_Apoptosis	6.21574	5.07912	2.99215
Ras_Pathway_CDC42_Pathway	0.0238142	-0.119888	-0.418479
Ras_Pathway_Cell-Cell_Junctions	3.37319	1.75969	1.4925
Ras_Pathway_Gene_Expression_Cell_Proliferation_Cell_Survival_Differentiation_Development_Cell_Cycle_Control_Cell_Motility_Tumorigenesis_via_ELK4_ATF2_MEF2D_STAT2_CREB3_CCNA1_MYC_ELK1_JUN_CDK4	1.70321	-1.81446	-3.54079
Ras_Pathway_Golgi_Trafficking_and_Vesicle_Formation	0.294115	-0.0390631	-1.57442
Ras_Pathway_Increased_T-cell_Adhesion	1.40687	5.41316	4.47182
Ras_Pathway_Receptor_Endocytosis	1.85282	0.885543	1.05063
Ras_Pathway_RhoA_Pathway	0.717097	1.02198	0.293689
SMAD_Signaling_Network_Pathway	-15.2728	-15.75	-0.856839
STAT3_Pathway	80.0333	76.9095	76.9675
STAT3_Pathway_Anti-Apoptosis	0.458194	-0.076661	0.0882052
STAT3_Pathway_G1_to_S_Cell_Cycle_Progression	-0.597214	-0.349638	0.0418971
STAT3_Pathway_Growth_Arrest_and_Differentiation	33.3954	42.3946	42.149
TGF-Beta_Pathway	40.3307	37.9443	42.2227
TGF-Beta_Pathway_Epithelial_Mesenchymal_Transdifferentiation	-0.00803988	-0.467895	-1.91081
TGF-Beta_Pathway_Post_Transciptional_G1_Arrest	0.484342	-0.173634	0.211642
TGF-Beta_Pathway_Transciption_Arrested_Growth_Apoptosis	0.191003	-1.91871	-1.2865
TGF-Beta_Pathway_Transciption_Cell_Growth_and_Mobility_and_Angiogenesis	0.191003	-1.91871	-1.2865
TNF_Signaling_Pathway	5.64119	3.38345	3.06035
TNF_Signaling_Pathway_Apoptosis	0.0507906	0.580701	-0.308282
TNF_Signaling_Pathway_Gene_Expression_and_Cell_Survival_via_FOS_NFKB2_JUN_ELK1_ATF6	1.33807	-0.150846	0.693329
TRAF_Pathway	18.1063	18.6805	13.1456
TRAF_Pathway_Apoptosis	3.83859	2.6695	1.80527
TRAF_Pathway_Cell_Survival	1.40165	1.00756	-0.444096
TRAF_Pathway_Direct_Antimicrobial_Response_and_Cell-Mediated_Immunity_and_Apoptosis_of_Host_Cell	0.600555	0.27316	-0.222657
TRAF_Pathway_Gene_Expression_via_FOS_JUN	-1.8043	-2.90632	0.0261865
Ubiquitin-Proteasome_Dependent_Proteolysis_Pathway	8.11258	6.31306	-3.17837
VEGF_Pathway	7.06433	1.00317	3.36384
VEGF_Pathway_Actin_Reorganization	-1.51014	-2.67424	-2.33247
VEGF_Pathway_Cell_Migration	-1.51014	-2.67424	-2.33247
VEGF_Pathway_Cell_Survival	-0.0608683	-0.72075	-1.73809
VEGF_Pathway_Focal_Adhesion_Turnover	3.05126	1.89746	2.68828
VEGF_Pathway_Gene_Expression_and_Cell_Proliferation_via_MAPK7	-1.19533	-0.976356	-0.81257
VEGF_Pathway_Nitric_Oxide_Production	-0.68002	-0.469447	1.15609
VEGF_Pathway_Prostaglandin_Production	-0.319661	-0.417843	0.208374
WNT_Pathway	1.64615	1.48369	9.86455
WNT_Pathway_Cell_Fate_Proliferation_Differentiation_Adhesion_and_Survival	-1.09897	0.975777	3.59214
WNT_Pathway_Cell_Survival	0.203404	0.366346	-0.647185
WNT_Pathway_Cytoskeletal_Rearrangement	-0.739171	-0.742324	-1.06799
WNT_Pathway_Gene_Expression_via_CREB3	3.94537	4.71368	8.92932
WNT_Pathway_NFAT_Pathway	0.261271	0.237913	2.35406
WNT_Pathway_PKC_Pathway	5.27459	5.45538	8.53237

## Sheet: CNR
SYMBOL	1.25 uM	2.5 uM	5 uM
A1BG	1	0.5	1.5
A1BG-AS1	0.108108	0.756757	0.891892
A1CF	1	0.75	1.375
A2M	1	0.630769	0.338462
A2M-AS1	2	1	1
A2ML1	0.702128	0.87234	0.787234
A2ML1-AS1	1	1	1
A2ML1-AS2	1	1	1
A2MP1	1	1	1
A3GALT2	1	1	1
A4GALT	1	1	1
A4GNT	1	1	1
AAAS	1.0169	0.979457	1.0724
AACS	1.03281	0.972896	0.975749
AACSP1	1	1	1
AADAC	1	1	1
AADACL2	1	1	1
AADACL2-AS1	1	1	1
AADACL3	1	1	1
AADACL4	1	1	1
AADACP1	1	1	1
AADAT	0.333333	0.666667	1
AAED1	1.28319	1.09145	1.0531
AAGAB	1.16264	1.11967	0.985228
AAK1	0.960046	1.04909	1.10705
AAMDC	0.898305	0.80791	0.717514
AAMP	0.894961	1.00477	1.10014
AANAT	0.333333	0.333333	0.333333
AAR2	0.906527	0.954646	1.07688
AARD	1	1	1
AARS	1.05006	1.06927	1.07995
AARS2	0.981481	1.08351	1.37945
AARSD1	0.925764	0.877729	0.973799
AARSP1	1	1	1
AASDH	1.00974	0.857951	0.84538
AASDHPPT	0.899296	0.920844	0.7146
AASS	0.5	1	0.5
AATBC	0.649648	0.583627	0.93838
AATF	1.07744	1.42432	1.88525
AATK	1	4.16667	3.08333
ABALON	1.33333	1.36364	1
ABAT	0.661479	0.692607	0.809339
ABCA1	1.14706	1.22059	1.32353
ABCA10	1.48	2.36	1.04
ABCA11P	1.14035	0.868421	0.824561
ABCA12	0.862745	1.05882	0.568627
ABCA13	0.98	1.38667	1.24
ABCA17P	1	1	3
ABCA2	0.712936	0.914209	1.54598
ABCA3	2	1.5	1
ABCA4	1	1	1
ABCA5	1.88419	1.34898	1.42723
ABCA6	0.5	1	1
ABCA7	0.833333	0.914894	1.55319
ABCA8	1	0.8	1
ABCA9	2	1	2
ABCA9-AS1	1	1	1
ABCB1	1	1	1
ABCB10	0.560821	0.595501	0.947199
ABCB10P1	1	1	2
ABCB10P3	1	1	1
ABCB10P4	1	1	1
ABCB11	1	2	2
ABCB4	2	1	1
ABCB5	3	1	3
ABCB6	9.25	6	5.5
ABCB7	0.874762	0.791004	0.698983
ABCB8	0.972458	1.03955	1.1476
ABCB9	0.676471	0.27451	0.696078
ABCC1	1.04883	1.06145	1.24073
ABCC10	0.905786	1.08602	1.22222
ABCC11	0.8	1.12	0.8
ABCC12	1	1	1
ABCC13	1	1	1
ABCC2	1	0.572464	0.84058
ABCC3	0.48	1.8	2.28
ABCC4	0.812573	0.793478	1.15805
ABCC5	1.01324	1.05179	1.11371
ABCC5-AS1	0.5	3.5	2.5
ABCC6	0.866667	1.17778	0.877778
ABCC6P1	1	1	1
ABCC6P2	0.5	0.5	0.5
ABCC8	1	1	1
ABCC9	0.333333	0.666667	0.666667
ABCD1	0.779059	0.958296	1.34916
ABCD1P2	1	1	1
ABCD1P3	1	1	1
ABCD1P4	1	1	1
ABCD1P5	1	1	1
ABCD2	0.8	0.8	0.2
ABCD3	1.14364	1.00018	0.904417
ABCD4	0.901647	1.11529	1.01553
ABCE1	0.976313	0.886941	0.735629
ABCF1	1.1089	1.26801	1.55802
ABCF2	0.931508	0.966347	1.12857
ABCF2P1	1.5	0.5	0.5
ABCF2P2	1	1	2
ABCF3	0.983656	1.20443	1.2004
ABCG1	0.757576	1.51515	1.33333
ABCG2	1	4.1875	2.75
ABCG4	1	0.5	0.5
ABCG5	4	8.25	4
ABCG8	0.275862	0.137931	0.275862
ABHD1	0.850746	0.5	1.11194
ABHD10	0.931441	0.854911	0.856665
ABHD11	1.1332	1.05964	1.3161
ABHD11-AS1	0.275862	0.413793	0.758621
ABHD12	0.899155	1.19219	1.15523
ABHD12B	0.741259	0.821678	0.755245
ABHD13	1.09505	0.882168	0.83425
ABHD14A	0.85446	0.676056	0.998435
ABHD14A-ACY1	0.25	0.25	0.25
ABHD14B	0.843254	0.878968	0.878638
ABHD15	0.802564	0.774359	0.982692
ABHD15-AS1	1	3	3
ABHD16A	0.752834	0.702948	0.639456
ABHD16B	1	1	1
ABHD17A	0.865096	1.29336	1.7409
ABHD17AP1	1.27586	0.827586	2.10345
ABHD17AP3	0.880952	2.04762	1.21429
ABHD17AP4	1	1	2
ABHD17AP5	1	1	1
ABHD17AP6	1	1	1
ABHD17AP7	1	1	1
ABHD17AP8	1	1	1
ABHD17AP9	1	1	1
ABHD17B	0.85376	0.718176	0.745411
ABHD17C	1.26176	1.1002	1.21063
ABHD18	0.847286	0.787489	0.76035
ABHD2	0.936529	0.955661	0.96513
ABHD3	1.27608	1.26259	1.04976
ABHD4	1.71587	1.22325	1.31734
ABHD5	1.02628	0.835408	0.79668
ABHD6	0.595238	1.28571	1.04762
ABHD8	0.556452	0.991935	0.758065
ABI1	0.885775	0.851375	0.736618
ABI1P1	0.551724	0.413793	0.896552
ABI2	1.64885	1.34917	1.10372
ABI3	1.29097	1.85452	2.14548
ABI3BP	1.04839	1.08065	0.935484
ABL1	0.830306	0.956528	1.12746
ABL2	1.03584	0.885372	0.986661
ABLIM1	0.646801	0.787613	1.21998
ABLIM2	1	1	1
ABLIM3	0.333333	0.333333	1.33333
ABO	1	1	1
ABR	1.16171	1.33979	1.47195
ABRA	0.602941	0.411765	0.485294
ABRACL	1.14664	1.06678	0.857621
ABRAXAS1	0.734357	0.57379	0.528926
ABRAXAS2	1.0483	0.969974	0.901436
ABT1	1.0726	0.922817	0.911722
ABT1P1	1	0.692308	0.676923
ABTB1	1.2214	1.35517	0.961255
ABTB2	0.739018	0.697674	1.52972
ACAA1	1.27655	1.17034	1.06012
ACAA2	0.32998	0.49497	0.317907
ACACA	0.748797	0.698676	0.825157
ACACB	0.756757	0.687618	0.71653
ACAD10	0.89968	1.01239	1.06135
ACAD11	0.275862	0.689655	0.275862
ACAD8	0.836134	0.964095	0.929717
ACAD9	0.873321	0.936885	1.24649
ACADL	1	0.333333	0.333333
ACADM	0.925451	0.795307	0.827798
ACADS	1.19466	1.3626	1.20229
ACADSB	0.943703	0.88407	0.840701
ACADVL	1.12614	1.21585	1.32513
ACAN	2	1	1
ACAP1	0.615435	0.787606	1.00392
ACAP2	1.11899	1.03793	0.859848
ACAP2-IT1	3.66667	1.12121	0.606061
ACAP3	0.882186	1.18725	1.69437
ACAT1	0.770716	0.732724	0.78468
ACAT2	0.840334	0.732079	0.507221
ACBD3	1.39157	1.26328	1.16036
ACBD3-AS1	0.617021	0.787234	0.553191
ACBD4	1	1.48889	0.633333
ACBD5	0.964467	0.879019	0.857586
ACBD6	0.872772	0.867218	1.04469
ACBD7	0.333333	0.333333	0.666667
ACCS	0.416667	0.333333	0.366667
ACCSL	1	1	1
ACD	1.10204	1.17092	1.36531
ACE	2	5	3
ACE2	1	2	1
ACE3P	1	1	1
ACER1	0.5	1.5	0.5
ACER2	1	1.5	1.5
ACER3	1.09959	0.851037	0.751037
ACHE	2	1	2
ACIN1	0.965266	1.10774	1.30028
ACKR1	2	2	1
ACKR2	1	1	2
ACKR3	0.333333	0.333333	0.333333
ACKR4	0.48	0.48	2.44
ACLY	0.86337	0.824209	0.857792
ACMSD	0.689655	1.72414	1
ACO1	1.12052	0.964169	0.933225
ACO2	1.13291	1.12998	1.08104
ACOD1	1	1	2
ACOT1	1	1	1
ACOT11	0.893665	1.05656	1.18891
ACOT12	0.5	0.5	0.5
ACOT13	0.945946	0.870656	0.772201
ACOT2	1	2	2
ACOT4	1	1	1
ACOT6	1	1	1
ACOT7	0.872459	0.966919	1.10403
ACOT8	0.956344	0.864939	0.982265
ACOT9	1.05885	1.1108	1.03632
ACOX1	1.74513	1.78608	1.32187
ACOX2	1.5	7.375	2.75
ACOX3	0.763353	0.82991	1.01315
ACOXL	1.66667	1	0.333333
ACOXL-AS1	0.5	0.5	2
ACP1	1.01262	0.86101	0.740673
ACP2	1.40968	1.43684	1.28926
ACP4	0.985294	0.892157	0.892157
ACP5	0.666667	1	3.41667
ACP6	0.875283	0.911565	1.0839
ACP7	3	1	1
ACPP	0.859749	0.770977	0.753952
ACR	1	1	1
ACRBP	1.34043	0.840426	1.12766
ACRV1	1.19466	1.12595	0.938931
ACSBG1	0.878788	0.848485	1.33333
ACSBG2	0.384615	0.507692	0.569231
ACSF2	1.2973	0.756757	1.10811
ACSF3	0.778488	0.895058	1.1436
ACSL1	1.58762	1.41627	1.29973
ACSL3	0.908943	0.761624	0.659274
ACSL4	1.03004	0.937841	0.737713
ACSL5	0.787199	0.797816	0.903079
ACSL6	1	1	2
ACSM1	0.47549	0.460784	0.676471
ACSM2A	2	2	1
ACSM2B	0.5	0.5	0.5
ACSM3	0.715177	0.673597	0.796778
ACSM4	1	1	1
ACSM5	1	2	3
ACSM5P1	1	1	1
ACSM6	1	1	1
ACSS1	0.55109	0.586512	0.921662
ACSS2	0.666667	0.572898	0.599516
ACSS3	1.51703	1.08359	1.2322
ACTA1	1	1	2
ACTA2	0.955556	0.5	0.677778
ACTA2-AS1	0.410959	0.486301	0.513699
ACTB	0.901303	0.901303	0.761101
ACTBL2	1	1	1
ACTBP1	1	2	3
ACTBP11	0.8	0.96	0.8
ACTBP12	1	1	2
ACTBP13	1	1	2
ACTBP14	0.5	0.5	1
ACTBP2	0.5	1.25	1.625
ACTBP6	1	1	1
ACTBP7	0.5	0.5	1
ACTBP8	1	2	1
ACTBP9	2	1	1
ACTC1	1	1	1
ACTG1	0.750088	0.750088	0.750088
ACTG1P1	0.32	0.96	0.48
ACTG1P10	0.850877	0.692982	0.570175
ACTG1P11	1	1	1
ACTG1P12	1	1	1
ACTG1P13	1	1	1
ACTG1P14	0.714286	0.892857	1.16667
ACTG1P15	1	1	1
ACTG1P16	1	1	3
ACTG1P17	2.4	1.8	2.72
ACTG1P18	1	1	1
ACTG1P19	1	1	1
ACTG1P2	1	1	1
ACTG1P20	0.507692	0.830769	0.784615
ACTG1P21	0.333333	0.666667	1
ACTG1P22	2	1	1
ACTG1P23	1	1	1
ACTG1P24	1.33333	0.666667	0.666667
ACTG1P3	1.18627	0.882353	1.4902
ACTG1P4	1	1	1
ACTG1P9	1	1	1
ACTG2	0.4	0.2	0.2
ACTL10	0.676923	0.907692	1.33077
ACTL6A	0.962494	0.913562	0.885246
ACTL6B	1	1.5	2
ACTL7A	0.137931	0.275862	0.689655
ACTL7B	1	2	1
ACTL8	0.5	1	0.5
ACTL9	1	1	1
ACTN1	0.849802	0.862582	0.87141
ACTN1-AS1	1	1	3
ACTN2	0.333333	0.333333	1
ACTN3	1	1	1
ACTN4	1.12704	1.22858	1.37134
ACTN4P1	1	1	1
ACTN4P2	1	1	1
ACTP1	1	1	1
ACTR10	1.2247	1.06157	0.967799
ACTR1A	1.19821	1.16107	1.01733
ACTR1B	1.03859	1.21904	1.38074
ACTR2	1.08671	0.981271	0.766433
ACTR3	1.04247	0.987634	0.824371
ACTR3B	0.947592	0.810198	0.776204
ACTR3BP1	1	1	1
ACTR3BP2	1	1	1
ACTR3BP3	1	1	1
ACTR3BP4	1	5	1
ACTR3BP5	1	1	1
ACTR3BP6	1	1	1
ACTR3C	1	1	1
ACTR3P2	1	1	2
ACTR3P3	1	1	1
ACTR5	0.977636	1.04313	1.01597
ACTR6	0.959578	0.749561	0.494728
ACTR6P1	1	1	1
ACTR8	1.03371	1.03412	0.85987
ACTRT1	1	1	1
ACTRT2	1	1	1
ACTRT3	2.32432	1.81081	2.02703
ACVR1	1.15	1.43333	1.63333
ACVR1B	1.26805	1.30106	1.23615
ACVR1C	1	1	5
ACVR2A	1.26087	1.0471	0.797101
ACVR2B	0.824354	0.794096	0.826568
ACVR2B-AS1	0.454545	0.290909	0.745455
ACVRL1	5	6	4
ACY1	0.336735	0.336735	0.846939
ACY3	1	1	5
ACYP1	1.13481	1.13481	0.973843
ACYP2	1.05128	0.920228	1.11111
ADA	0.841746	0.89427	1.03706
ADA2	0.666667	1.02381	0.845238
ADAD1	1	1	1
ADAD1P2	1	1	1
ADAD2	1	1	1
ADAL	1.35577	1.11538	1.17692
ADAM10	1.0346	1.00519	0.938754
ADAM11	1.48529	1.22059	1.70588
ADAM12	0.689655	1.41379	0.758621
ADAM15	0.842806	1.04173	1.32041
ADAM17	1.67767	1.46417	1.22512
ADAM18	1	1	1
ADAM19	1	2	2
ADAM1A	1	1	1
ADAM1B	0.878788	0.606061	0.666667
ADAM2	1	1	1
ADAM20	0.622222	0.655556	0.611111
ADAM20P1	1.27586	1.27586	1.13793
ADAM20P2	1	1	1
ADAM20P3	1	1	1
ADAM21	2	1	2
ADAM21P1	0.333333	0.333333	0.333333
ADAM22	0.753731	0.91791	0.820896
ADAM23	3.66667	1.33333	1.33333
ADAM24P	1	1	1
ADAM28	2.52041	2.2551	2.27296
ADAM29	1	1	1
ADAM30	1	1	1
ADAM32	1.32	0.8	0.88
ADAM33	1	1	1
ADAM3A	1	1	1
ADAM3B	1	1	1
ADAM5	1	1	1
ADAM6	1	1	1
ADAM7	1	1	1
ADAM8	3.23201	4.19335	3.2548
ADAM9	1.26497	1.52284	1.45228
ADAMDEC1	10.0833	11.5	3.91667
ADAMTS1	0.574978	0.601597	1.01065
ADAMTS10	0.432432	1	1.27027
ADAMTS12	2	1	1
ADAMTS13	1.27586	2.03448	1.75862
ADAMTS14	1.84874	1.05882	1.2521
ADAMTS15	1	1	1
ADAMTS16	0.5	0.5	0.5
ADAMTS17	0.789116	0.501134	1.57823
ADAMTS18	1	1	1
ADAMTS19	1	1	1
ADAMTS19-AS1	1	1	1
ADAMTS2	1	1	3
ADAMTS20	1	3	2
ADAMTS3	2.89091	1.07273	1.36364
ADAMTS4	3	3	1
ADAMTS5	3	2.25	1
ADAMTS6	1.33333	0.666667	2.41667
ADAMTS7	3.125	1	3.25
ADAMTS7P1	1	1	1
ADAMTS7P3	0.8	1.64	1.04
ADAMTS7P4	1	1	1
ADAMTS8	0.5	0.5	1
ADAMTS9	1	1	2
ADAMTS9-AS1	1	3	1
ADAMTS9-AS2	1	1	1
ADAMTSL1	1	1	1
ADAMTSL2	1	1	1
ADAMTSL3	1	1	1
ADAMTSL4	1.31111	1.88889	1.53333
ADAMTSL4-AS1	1.09677	1.05161	0.606452
ADAMTSL5	1	5	1
ADAP1	2.09905	2.02476	2.02286
ADAP2	1	1.12	1.48
ADAR	0.931089	0.979992	1.00726
ADARB1	0.635044	0.756869	0.946864
ADARB2	0.666667	1.33333	0.333333
ADARB2-AS1	1	1	1
ADAT1	1.00246	1.10707	1.02554
ADAT2	0.643824	0.609735	0.776313
ADAT3	0.815126	1.05882	0.630252
ADCK1	0.881801	0.949343	0.956848
ADCK2	0.948387	0.974194	1.64516
ADCK5	1.19505	1.29102	1.35604
ADCY1	1.5	0.881579	1.18421
ADCY10	0.690476	0.380952	0.47619
ADCY10P1	0.79902	1.17157	1.11765
ADCY2	1	1	1
ADCY3	1.37063	1.7986	1.86294
ADCY4	1.64286	1.07143	1.45238
ADCY5	0.87234	0.957447	0.87234
ADCY6	1	0.5	0.5
ADCY7	1.17035	1.53464	1.48383
ADCY8	1	1	2
ADCY9	0.736337	0.79674	1.22148
ADCYAP1	1	1	1
ADCYAP1R1	1	1	1
ADD1	1.01539	1.06429	1.02448
ADD2	0.649123	0.622807	0.964912
ADD3	0.842045	0.829791	0.715106
ADD3-AS1	0.25	1	1.25
ADGB	2	3	1
ADGRA1	1	1	1
ADGRA1-AS1	1	1	1
ADGRA2	0.571429	0.683673	1.22449
ADGRA3	0.688647	0.754028	1.12926
ADGRB1	0.867188	0.8875	1.43984
ADGRB2	1	1	1
ADGRB3	1	1	1
ADGRD1	1	1	3
ADGRD1-AS1	1	1	1
ADGRD2	1	1	1
ADGRE1	0.719298	0.868421	1.26754
ADGRE2	1.25183	1.56619	1.37553
ADGRE3	1	3.8125	2.5625
ADGRE4P	2.97297	2.02703	1.83784
ADGRE5	1.40757	1.47032	1.1996
ADGRF1	1	1	1
ADGRF2	1	1	1
ADGRF3	1.38235	2.02941	1.86765
ADGRF4	0.5	0.5	0.5
ADGRF5	1	3	1
ADGRF5P1	0.6	0.2	0.6
ADGRF5P2	1	1	1
ADGRG1	2.68966	1.41379	1.41379
ADGRG2	1	0.569231	1.09231
ADGRG3	2.55172	2.96552	2.58621
ADGRG4	1	1	1
ADGRG5	1.15894	1.23829	1.10611
ADGRG6	1.85849	1.22642	1
ADGRG7	1	1	2
ADGRL1	1.2417	1.69187	1.38373
ADGRL2	1	1	0.5
ADGRL3	1.19898	1.17347	1.27041
ADGRL3-AS1	1	1	1
ADGRL4	1	1	1
ADGRV1	0.5	1.5	0.5
ADH1A	1	0.333333	0.333333
ADH1B	0.675676	1.21622	0.891892
ADH1C	0.25	0.25	0.75
ADH4	0.484848	0.242424	0.242424
ADH5	0.951361	0.987801	0.805443
ADH5P2	1	1	1
ADH5P3	1	1	1
ADH5P4	0.5	2	1
ADH6	2.5	1.5	2
ADH7	3	1	3
ADHFE1	1.66667	0.333333	1.66667
ADI1	1.09706	0.983032	0.921638
ADI1P1	1	1	1
ADI1P2	1	1	1
ADI1P3	1	1	1
ADIG	2	2	1
ADIPOQ	2	1	1
ADIPOQ-AS1	1	1	1
ADIPOR1	1.21983	1.07994	0.940047
ADIPOR1P1	2	1	1
ADIPOR1P2	1	1	1
ADIPOR2	0.868271	0.836616	0.797082
ADIRF	1	1	1
ADIRF-AS1	1	1	5
ADK	0.937927	0.922931	0.834757
ADM	0.867704	1.3035	1.77432
ADM2	1.07639	1.15278	1.26852
ADM5	0.843537	1.33787	1.01134
ADNP	0.938351	0.904467	0.941993
ADNP2	0.912515	0.929909	1.01585
ADNP-AS1	0.989796	0.806122	1.2551
ADO	1.17387	1.03448	0.97863
ADORA1	1	1	1
ADORA2A	0.757576	2.15152	1.42424
ADORA2A-AS1	1.08333	1.71667	2.05
ADORA2B	1.07547	1.04245	1.13208
ADORA2BP1	0.333333	0.666667	0.333333
ADORA3	1.27451	1.76471	1.84314
ADPGK	1.02118	1.02358	1.09305
ADPGK-AS1	0.681159	0.862319	0.92029
ADPRH	0.5	0.5	0.5
ADPRHL1	0.333333	1	1
ADPRHL2	1.04125	1.16097	1.31891
ADPRM	0.948113	0.948113	0.858491
ADRA1A	0.32	0.16	0.32
ADRA1B	1	2	3
ADRA1D	1	1	1
ADRA2A	1	1	1
ADRA2B	1	1	2
ADRA2C	1	1	3
ADRB1	0.606061	1.51515	0.484848
ADRB2	0.61657	0.581888	0.987476
ADRB3	1	1	1
ADRM1	0.959616	1.11875	1.33804
ADSL	0.88727	0.757823	0.979854
ADSS	0.721457	0.808307	0.846513
ADSSL1	0.275862	0.413793	0.758621
ADTRP	5	4	6.5
AEBP1	0.76129	1	1.07097
AEBP2	1.04582	0.834012	1.06008
AEN	0.803954	0.928336	1.09885
AES	0.995717	1.04925	1.08351
AFAP1	0.333333	0.333333	0.333333
AFAP1-AS1	1	1	1
AFAP1L1	2	2	1
AFAP1L2	1	1	2
AFDN	1.13529	1.12353	1.68824
AFDN-AS1	0.5	0.5	0.5
AFF1	0.742371	0.731563	0.811529
AFF2	0.876821	0.765199	0.74905
AFF2-IT1	0.616667	1.18333	0.916667
AFF3	0.450839	0.498801	0.954436
AFF4	1.25184	1.08325	1.00547
AFG1L	0.81383	0.732713	0.771277
AFG3L1P	0.994647	1.08458	1.21092
AFG3L2	0.861307	0.992321	1.09105
AFG3L2P1	1	1	0.5
AFM	0.333333	0.666667	0.333333
AFMID	0.624193	0.641221	0.984733
AFP	1	1	1
AFTPH	1.24607	1.12031	0.993652
AGA	1.2802	1.23553	1.14416
AGAP1	0.32	1.12	0.64
AGAP10P	1	1	1
AGAP11	1	1	1
AGAP12P	1	3	2
AGAP13P	0.5	0.75	1
AGAP14	1	1	0.5
AGAP1-IT1	1	1	2
AGAP2	1.0182	1.19065	1.1311
AGAP2-AS1	1.25	0.25	1
AGAP3	1.49981	1.60456	1.62428
AGAP4	1.3	1.25	1.56667
AGAP5	1.38298	1.76596	1.29787
AGAP6	1.15217	1.11353	1.21498
AGAP7P	0.108108	0.432432	0.783784
AGAP9	0.51746	0.673016	1.14762
AGBL1	1	1	1
AGBL1-AS1	1	1	1
AGBL2	0.454545	0.672727	0.854545
AGBL3	1.03082	0.979452	0.513699
AGBL4	1	1	1
AGBL4-IT1	1	1	1
AGBL5	0.941374	0.842546	0.901173
AGBL5-AS1	1	0.6	0.4
AGBL5-IT1	1.13158	0.315789	0.434211
AGER	1.02344	1.15039	1.03516
AGFG1	1.13043	0.976486	0.950754
AGFG2	1.21879	1.31042	0.936999
AGGF1	1.05685	0.964665	0.921095
AGGF1P1	1	1	1
AGGF1P10	1	1	1
AGGF1P2	0.392157	0.235294	0.313725
AGGF1P3	1.8125	0.75	0.5
AGGF1P4	1	1	1
AGGF1P5	1	1	1
AGGF1P6	1	1	1
AGGF1P7	1	1	1
AGGF1P8	1	1	1
AGGF1P9	1	1	1
AGK	1.01363	0.947991	0.927905
AGKP1	1	1	1
AGL	1.00234	1.01636	0.89486
AGMAT	0.5125	0.3	0.8875
AGMO	1	1	1
AGO1	0.916797	0.914103	0.904465
AGO2	0.905993	0.978171	1.09205
AGO3	0.969643	0.935271	0.868615
AGO4	0.836776	0.803753	0.716613
AGPAT1	1.01768	0.932391	0.917366
AGPAT2	0.86233	0.885057	1.06426
AGPAT3	1.01273	1.05683	1.16348
AGPAT4	0.917085	0.615578	0.851759
AGPAT4-IT1	0.5	1	0.5
AGPAT5	0.776883	0.843508	0.91943
AGPAT5P1	1	1	1
AGPS	0.920366	0.829634	0.737288
AGR2	1	1	1
AGR3	1	1	1
AGRN	2.36555	3.34638	3.00556
AGRP	1	2	2
AGT	0.666667	0.666667	0.666667
AGTPBP1	0.822089	0.76276	0.729143
AGTR1	1	1	2
AGTR2	1	1	1
AGTRAP	0.964849	1.2977	1.32138
AGXT	0.64	1.48	0.8
AGXT2	1	1	1
AHCTF1	0.889554	0.84022	0.875748
AHCY	0.94229	0.929475	0.991373
AHCYL1	1.05815	1.05141	0.955995
AHCYL2	0.806	1.008	0.87
AHCYP2	0.5	1	2.75
AHCYP3	1	1	1
AHCYP4	1	1	1
AHCYP5	1	1	1
AHCYP7	1	1	1
AHCYP8	1	1	1
AHDC1	1.8148	1.58489	1.45742
AHI1	0.954668	0.903248	1.04026
AHNAK	1.55288	1.67688	1.55288
AHNAK2	0.218182	0.436364	0.290909
AHR	1.69058	1.58576	1.32063
AHRR	0.911795	1.15184	1.35579
AHSA1	0.924334	0.916163	1.02025
AHSA2	0.856702	0.991816	0.86365
AHSG	1.04762	0.880952	0.785714
AHSP	1	1	1
AICDA	1	1	1
AIDA	1.00809	0.881402	0.58221
AIF1	0.971334	0.989195	0.79989
AIF1L	0.8	0.8	0.6
AIFM1	0.94484	0.912218	0.995552
AIFM1P1	1	1	1
AIFM2	2.10811	2.78378	2.54054
AIFM3	0.242424	0.727273	0.606061
AIG1	0.968168	0.894895	1.27568
AIG1P1	0.72549	0.470588	0.568627
AIM2	1.5	0.5	1
AIMP1	0.983387	0.985531	0.917471
AIMP1P1	0.504202	0.378151	0.478992
AIMP1P2	1	1	1
AIMP2	0.77456	0.770424	1.11582
AIP	1.03683	1.18624	0.983322
AIPL1	1	1	1
AIRE	1.5	0.5	1.5
AIRN	0.510638	1.12766	0.882979
AJAP1	1	1	1
AJUBA	1.20623	1.03502	1.03502
AK1	0.666667	0.333333	1.33333
AK2	0.784885	0.770609	0.916772
AK2P2	3	7	6.5
AK3	1.24076	1.14123	0.876777
AK3P2	1	1	1
AK3P3	1.14286	1.59524	1.97619
AK3P4	1	1	1
AK3P5	0.530612	0.72449	0.418367
AK4	0.57839	0.684322	0.826271
AK4P2	1	2	1
AK4P3	1	1	1
AK4P4	7.25	3	2
AK4P5	1	1	1
AK4P6	1	1	1
AK5	0.728682	0.51938	0.643411
AK6	0.845048	0.71246	0.522364
AK6P1	1	1	1
AK6P2	1	1	1
AK7	1	2	3
AK8	1	1.66667	1
AK9	1.02925	0.912249	0.703839
AKAIN1	1	1	1
AKAP1	0.671645	0.892752	1.35602
AKAP10	1.12577	1.09938	0.967996
AKAP11	0.909908	0.870077	0.853656
AKAP12	0.8	1.85	1
AKAP13	0.72971	0.928089	0.961135
AKAP14	1.33333	0.333333	0.666667
AKAP17A	1.18411	1.47001	1.66243
AKAP17BP	1.45	2.05	0.8
AKAP2	0.714286	0.642857	1.02976
AKAP3	0.4	0.6	1.1
AKAP4	1	1	1
AKAP5	1.58333	2.70139	1.25
AKAP6	0.5	0.5	0.75
AKAP7	0.4	0.6	0.8
AKAP8	0.858924	0.90543	1.04599
AKAP8L	0.908761	0.926464	0.975034
AKAP8P1	1	1	1
AKAP9	1.00156	0.969546	1.01608
AKIP1	0.96587	0.918089	0.757679
AKIRIN1	1.19328	1.05802	1.01521
AKIRIN1P1	1	1	1
AKIRIN1P2	1	3	3
AKIRIN2	1.11526	1.05309	1.26201
AKIRIN2P1	1	1	1
AKNA	1.11166	1.33734	1.31875
AKNAD1	0.25	0.25	0.25
AKR1A1	1.20344	1.2184	1.02865
AKR1B1	1.25455	1.07273	1.18182
AKR1B10	0.333333	0.333333	0.333333
AKR1B10P1	1	1	1
AKR1B10P2	1	1	1
AKR1B15	1	3	2
AKR1B1P1	1	2	2
AKR1B1P2	1	1	1
AKR1B1P3	2	1	1
AKR1B1P4	1	1	1
AKR1B1P7	1	1	1
AKR1B1P8	1	1	1
AKR1C1	2	2	1
AKR1C2	0.5	0.5	0.5
AKR1C3	4	5	1
AKR1C4	1	1.33333	3.08333
AKR1C5P	1	2	2
AKR1C6P	1	1	1
AKR1C7P	2.37931	2.86207	1.75862
AKR1C8P	1	1.66667	0.666667
AKR1D1	1	4	1
AKR1D1P1	1	3	1
AKR1E2	1	2	1
AKR7A2	1.11547	1.18373	1.25418
AKR7A2P1	0.739229	0.770975	0.911565
AKR7A3	1.9697	0.727273	1
AKR7L	1	0.827586	0.689655
AKT1	0.91785	1.09635	1.20437
AKT1S1	0.96977	1.06892	1.1896
AKT2	0.865868	0.90015	0.99985
AKT3	1.06599	1.15736	0.956853
AKT3-IT1	2	2	3
AKTIP	1.20501	0.882006	1.0531
ALAD	1.17284	1.10425	1.20919
ALAS1	2.02946	1.80769	1.27611
ALAS2	0.5	0.5	1.25
ALB	0.711765	0.888235	0.488235
ALCAM	0.897992	0.762306	0.901231
ALDH16A1	1.15083	1.47968	1.36088
ALDH18A1	0.987097	0.932774	1.04619
ALDH1A1	3.7	2.5	1
ALDH1A2	1.25	0.6	1.45
ALDH1A3	1	0.333333	0.333333
ALDH1B1	0.964718	1.02031	1.03867
ALDH1L1	1	1	2.16667
ALDH1L1-AS1	1	1	1
ALDH1L1-AS2	1	1	1
ALDH1L2	0.836977	0.76711	0.811312
ALDH2	0.470588	1.0098	0.558824
ALDH3A1	1	4.125	2
ALDH3A2	0.86485	1.00782	1.06771
ALDH3B1	0.658219	0.854453	0.93664
ALDH3B2	1	2	1
ALDH4A1	0.835118	0.931478	1.08994
ALDH5A1	0.617617	0.662933	0.801426
ALDH6A1	1.08012	0.896142	0.765579
ALDH7A1	1	2	1
ALDH7A1P1	1	1	1
ALDH7A1P2	0.64	0.48	0.16
ALDH7A1P3	1	1	1
ALDH7A1P4	1	1	1
ALDH8A1	2	3	3
ALDH9A1	1.03881	0.985339	0.785683
ALDOA	0.932797	0.975065	0.889551
ALDOAP1	1	2	1
ALDOAP2	1	1	1
ALDOB	1.32308	0.830769	0.723077
ALDOC	0.714286	1.07143	0.988095
ALG1	0.893471	0.995418	0.942726
ALG10	1.0509	1.03903	0.651584
ALG10B	1.10286	1.01204	0.746745
ALG11	1.03566	0.913076	0.895988
ALG12	0.99273	1.11066	1.16963
ALG13	0.951676	0.998961	0.850351
ALG13-AS1	0.561224	0.403061	0.311224
ALG14	0.936605	0.932515	0.719836
ALG1L	1	2	3
ALG1L10P	0.5	0.5	0.5
ALG1L11P	1	1	1
ALG1L12P	1	1	1
ALG1L13P	0.882353	0.813725	0.77451
ALG1L14P	1	1	1
ALG1L15P	1	1	1
ALG1L2	0.25	0.75	1
ALG1L3P	1	1	1
ALG1L5P	1	1	1
ALG1L6P	0.418367	0.683673	0.765306
ALG1L7P	4	5	4
ALG1L8P	1	2	2
ALG1L9P	1.5	1	0.5
ALG2	1.19773	1.11874	1.11616
ALG3	0.7538	0.894951	1.0076
ALG3P1	0.333333	0.666667	0.333333
ALG5	1.13488	1.19837	0.918256
ALG6	1.361	1.0735	0.842
ALG8	0.949691	0.969109	1.00838
ALG9	0.933333	0.74359	0.726923
ALG9-IT1	0.862069	0.413793	1.13793
ALK	0.666667	0.666667	0.666667
ALKAL1	1	1	1
ALKAL2	0.425532	0.510638	0.340426
ALKBH1	1.00928	0.979118	0.967517
ALKBH2	0.630282	0.658451	0.933099
ALKBH3	1.11758	0.980404	1.04186
ALKBH3-AS1	0.648352	0.851648	0.851648
ALKBH4	0.998047	1.04102	1.23633
ALKBH5	1.00533	1.01942	1.15426
ALKBH6	0.895149	0.935837	0.798122
ALKBH7	1.05903	1.35063	1.24687
ALKBH8	0.968678	0.981665	0.857143
ALLC	1	1	1
ALMS1	0.936513	0.939089	1.00224
ALMS1-IT1	0.852941	0.936275	0.708333
ALMS1P1	0.5	0.75	0.75
ALOX12	1.00333	1.00667	0.893333
ALOX12-AS1	1.2853	1.4121	0.979827
ALOX12B	1	1	1
ALOX12P1	3	2	2
ALOX12P2	1.18919	0.216216	0.702703
ALOX15	1.33333	0.666667	1.33333
ALOX15B	1	1	1
ALOX15P2	1	1	1
ALOX5	1.00432	1.27351	1.45838
ALOX5AP	1.61821	1.66795	1.49352
ALOXE3	1	1	1
ALPI	1	1	1
ALPK1	1.00824	1.05564	0.871487
ALPK2	1	2	1
ALPK3	2.08333	0.666667	2.41667
ALPL	1.85	1	0.6
ALPP	1	1	1
ALPPL2	1	1	1
ALS2	0.831346	0.867452	1.02433
ALS2CL	1.33333	1.66667	0.333333
ALS2CR12	0.822222	1.1	1.25556
ALX1	1	1	1
ALX3	1	1	3
ALX4	1.5	0.5	2
ALYREF	1.09328	1.18965	1.29265
AMACR	3.88	2.84	1.64
AMBN	1	1	1
AMBP	1	0.827586	1.27586
AMBRA1	1.08997	1.05297	1.06642
AMD1	0.81054	0.726045	0.688861
AMD1P1	1	1	1
AMD1P2	1	1	1
AMD1P3	0.16	0.16	0.64
AMD1P4	1	1	1
AMDHD1	0.666667	0.333333	1
AMDHD2	0.623077	0.723077	0.987179
AMELX	1	1	1
AMELY	1	1	1
AMER1	0.881635	0.890787	1.28615
AMER2	1	1	1
AMER3	1	1	1
AMFR	1.13573	1.19099	1.15236
AMH	0.902985	0.970149	0.761194
AMHR2	1	1	2
AMIGO1	0.570588	0.65	0.911765
AMIGO2	0.2	0.2	0.8
AMIGO3	1	1	1
AMMECR1	1.10555	0.99939	0.793777
AMMECR1-IT1	0.5	1.25	0.75
AMMECR1L	0.981034	1.00302	1.05216
AMMECR1LP1	1	1	1
AMN	1	2	6.5
AMN1	1.10648	0.861111	0.490741
AMOT	1	1	2
AMOTL1	0.813477	0.925781	0.982422
AMOTL2	1	1	1
AMPD1	1	1	1
AMPD2	0.684087	0.864119	1.05398
AMPD3	1.08343	1.15198	1.08735
AMPH	1.5	1.03947	0.894737
AMT	0.872727	1.07273	0.854545
AMTN	1	1	1
AMY1A	1	1	1
AMY1B	1	1	1
AMY1C	1	1	1
AMY2A	1	1	1
AMY2B	0.841004	0.933054	0.841004
AMYP1	1	1	1
AMZ1	0.73251	0.90535	0.995885
AMZ2	1.00893	1.13839	1.16629
AMZ2P1	0.576087	0.5	0.523551
AMZ2P2	0.5	0.5	0.5
ANAPC1	0.927805	0.858739	1.00302
ANAPC10	1.05204	0.977695	0.966543
ANAPC10P1	0.5	1.5	1.5
ANAPC11	1.16281	1.28474	1.24114
ANAPC13	1.05184	0.95127	0.765422
ANAPC15	0.880886	0.65097	0.795014
ANAPC16	1.07958	1.02776	0.958359
ANAPC1P1	0.16	0.64	0.16
ANAPC2	0.849259	1.11862	1.3577
ANAPC4	0.96218	0.904894	0.771969
ANAPC5	0.876919	0.948998	1.01581
ANAPC7	0.884525	0.916716	0.976373
ANG	8.25	2	3
ANGEL1	0.512596	0.555312	0.603505
ANGEL2	0.98957	0.925659	0.849611
ANGPT1	1	1	1
ANGPT2	0.93662	1.03697	0.890845
ANGPT4	4	2	2
ANGPTL1	0.617647	0.441176	0.269608
ANGPTL2	0.6	2.05	0.6
ANGPTL3	1.45455	2.27273	0.666667
ANGPTL4	0.923077	0.430769	0.246154
ANGPTL5	1	1	1
ANGPTL6	1.55505	1.36048	1.71041
ANGPTL7	0.742138	1.30818	0.691824
ANGPTL8	0.333333	0.333333	0.333333
ANHX	1	1	1
ANK1	1	1	1
ANK2	0.594139	0.58881	0.932504
ANK3	1	0.4	0.4
ANKAR	0.926421	0.862876	0.90301
ANKDD1A	1.04059	0.730627	0.782288
ANKDD1B	1.5	1.5	2
ANKEF1	0.677083	0.765625	0.588542
ANKFN1	0.2	1.4	0.4
ANKFY1	0.956921	1.0041	0.984767
ANKH	0.891645	0.920366	0.879896
ANKHD1	1.26197	1.1331	0.856338
ANKHD1-EIF4EBP3	1.06872	0.924171	0.708531
ANKIB1	0.872353	0.831237	0.833691
ANKK1	1	1	1
ANKLE1	0.978956	1.14558	1.51571
ANKLE2	1.08314	1.18863	1.35416
ANKMY1	0.736211	0.869305	1.14069
ANKMY2	0.900073	0.767818	0.664952
ANKRA2	0.831909	0.900285	0.780627
ANKRD1	1.25	0.4	0.6
ANKRD10	1.13537	1.11227	0.975161
ANKRD10-IT1	0.926905	1.09642	0.791602
ANKRD11	1.00463	1.34972	1.7441
ANKRD12	1.27728	1.23081	1.06446
ANKRD13A	1.03283	1.0229	0.894102
ANKRD13B	0.679739	0.69281	1.39542
ANKRD13C	1.13556	1.06748	0.993009
ANKRD13D	0.984973	1.1249	1.21253
ANKRD16	0.885294	1.09412	1.37059
ANKRD17	0.924104	0.90716	1.01932
ANKRD18A	0.734591	0.773689	1.70285
ANKRD18B	0.780822	1.13699	1.42466
ANKRD18CP	0.381579	0.210526	0.342105
ANKRD18DP	1.16	0.766667	1.01333
ANKRD18EP	0.973451	0.575221	0.513274
ANKRD19P	1.27451	1.47059	1
ANKRD2	1	1	1
ANKRD20A1	1	2	2
ANKRD20A10P	1	1	1
ANKRD20A11P	2	1	3
ANKRD20A17P	1	1	1
ANKRD20A18P	1.65	1	2.05
ANKRD20A19P	1	1	1
ANKRD20A2	1	2	1
ANKRD20A21P	1	1	1
ANKRD20A3	1	1	1
ANKRD20A4	0.413793	0.137931	0.551724
ANKRD20A5P	0.380952	0.785714	0.380952
ANKRD20A6P	1	1	1
ANKRD20A7P	2	1	1
ANKRD20A8P	1	1	1
ANKRD20A9P	1	1	1
ANKRD22	1.375	1.175	1.4125
ANKRD23	0.854545	0.854545	0.518182
ANKRD24	0.340426	0.87234	1.84043
ANKRD26	1.08914	1.01759	0.916919
ANKRD26P1	3	2	5
ANKRD26P2	1	1	1
ANKRD26P3	1	2	1
ANKRD26P4	2.41667	1.33333	0.666667
ANKRD27	0.652665	0.689659	0.935714
ANKRD28	1.03002	0.726832	0.747809
ANKRD29	1	1	2
ANKRD30A	1	1	1
ANKRD30B	1	1	1
ANKRD30BL	3	1	3
ANKRD30BP1	1	1	1
ANKRD30BP2	1	1	1
ANKRD30BP3	1	1	1
ANKRD31	2	1	1
ANKRD33	1	1	1
ANKRD33B	0.867586	0.973282	1.20834
ANKRD33B-AS1	0.30137	0.342466	0.390411
ANKRD34A	3.66667	2	2.16667
ANKRD34B	1	2	1
ANKRD34C	1	1	1
ANKRD34C-AS1	1	1	1
ANKRD35	0.787234	0.957447	0.87234
ANKRD36	0.753908	0.812036	0.966198
ANKRD36B	0.66526	0.849508	1
ANKRD36BP1	1	1	1
ANKRD36BP2	0.333333	0.333333	0.666667
ANKRD36C	0.75046	0.729475	1.07063
ANKRD36P1	1	1	1
ANKRD37	0.955556	0.555556	0.961111
ANKRD39	0.950226	0.70362	1.02262
ANKRD40	1.19655	1.02724	1.04312
ANKRD42	0.941948	1.08489	1
ANKRD44	1.12774	1.14776	0.988062
ANKRD44-IT1	0.961353	0.951691	0.642512
ANKRD45	1	1	2
ANKRD46	0.943709	0.698675	0.793046
ANKRD49	1.20359	0.937126	0.869974
ANKRD50	0.610843	0.502762	0.558011
ANKRD52	1.15886	1.19301	1.07714
ANKRD53	0.145455	0.509091	0.472727
ANKRD54	1.16985	1.03025	1.03609
ANKRD54P1	1	1	1
ANKRD55	0.815	0.45	0.6
ANKRD6	1.60784	1.39216	0.803922
ANKRD60	1	1	1
ANKRD61	1.22566	0.876106	0.986726
ANKRD62	1	1	1
ANKRD62P1	1	1	1
ANKRD62P1-PARP4P3	1	1	1
ANKRD63	0.275862	1.13793	1.27586
ANKRD65	1	1	2
ANKRD66	1	5	2
ANKRD7	3	2	2
ANKRD9	2.125	1.7875	2.225
ANKS1A	0.686224	0.677934	0.851562
ANKS1B	1.64	0.8	1.04
ANKS3	0.8152	0.8808	1.0736
ANKS4B	2	1	1
ANKS6	1.1873	1.0254	1.2381
ANKUB1	0.266667	0.333333	0.333333
ANKZF1	0.714757	0.804809	0.809052
ANLN	1.00257	0.955964	0.828921
ANO1	2	2	1
ANO10	0.890625	0.722656	0.849609
ANO1-AS1	1	1	1
ANO1-AS2	1	1	1
ANO2	1	1	1
ANO3	1	1	1
ANO4	1	1	1
ANO5	1	1	1
ANO6	1.05656	1.09624	0.985769
ANO7	0.370009	0.57764	1.26886
ANO7L1	0.5	0.5	1
ANO8	0.333333	1.56667	1.56667
ANO9	0.691489	1.09574	1.38298
ANOS1	1	1	3
ANOS2P	1	1	1
ANP32A	1.14097	1.2687	1.32895
ANP32AP1	1	1.33333	2.41667
ANP32B	1.06037	1.30132	1.44533
ANP32BP1	3	3	3
ANP32BP2	1	1	1
ANP32BP3	1	1	1
ANP32C	1	2	1
ANP32D	1	1	1
ANP32E	1.29679	1.40569	1.18665
ANPEP	1.03359	1.16513	1.22855
ANTXR1	1.27451	1.31373	1.19608
ANTXR2	1.3118	1.22422	1.15849
ANTXRL	0.64	0.32	0.32
ANTXRLP1	0.333333	0.333333	1
ANXA1	1.72595	1.70149	1.31127
ANXA10	1	2	1
ANXA11	0.699553	0.728493	0.882926
ANXA13	1	1	1
ANXA2	3.54622	3.93277	4.87395
ANXA2P1	6.25	1	1
ANXA2P2	1	1	1
ANXA2P3	1	1	1
ANXA2R	0.594118	0.723529	0.876471
ANXA3	0.663265	1.05102	0.561224
ANXA4	0.838998	0.826476	0.852415
ANXA5	1.4984	1.55172	1.21505
ANXA6	1.25839	1.3114	1.16785
ANXA7	1.39872	1.38576	1.1848
ANXA8	0.16	1.32	0.8
ANXA8L1	1	3	1
ANXA9	1.375	1.625	0.9375
AOAH	0.823529	1.10106	0.790347
AOAH-IT1	0.32	0.96	0.48
AOC1	0.982692	1.025	1.01923
AOC2	0.666667	0.666667	0.953488
AOC3	1.25	2.25	0.6
AOC4P	1	1	1
AOX1	0.8	0.96	0.64
AOX2P	2	1	4
AOX3P	1	1	1
AP1AR	1.26539	0.878981	0.920736
AP1B1	1.2059	1.25117	1.17784
AP1B1P1	1	1	1
AP1B1P2	1	1	1
AP1G1	1.10355	1.06961	0.937558
AP1G2	0.764448	0.714704	0.84199
AP1M1	0.992333	0.892282	1.1274
AP1M2	2	1	4
AP1S1	0.993776	1.17759	1.14938
AP1S2	1.54388	1.23471	0.974734
AP1S2P1	1	1	1
AP1S3	1.18182	1.07273	1.63636
AP2A1	0.885119	1.04249	1.0729
AP2A2	1.1902	1.38808	1.39795
AP2B1	0.94572	0.993494	0.912167
AP2M1	1.05154	1.04551	1.08
AP2S1	1.14635	1.32488	1.19121
AP3B1	0.934844	0.940807	0.820468
AP3B2	2.75	3.375	4.0625
AP3D1	1.11431	1.19721	1.21612
AP3M1	1.08938	0.970612	0.792584
AP3M2	0.78834	0.956907	0.693283
AP3S1	0.996823	0.741859	0.760921
AP3S2	1.12778	1.03388	1.09874
AP4B1	0.874286	0.932063	0.941587
AP4B1-AS1	1.22353	0.864706	0.508824
AP4E1	1.32366	1.16167	1.0251
AP4M1	0.844828	0.97931	0.955172
AP4S1	1.06136	0.994778	0.925587
AP5B1	0.923161	1.02398	1.11826
AP5M1	0.999789	0.914918	0.742014
AP5S1	1.0762	0.962485	1.0422
AP5Z1	1.05651	1.17832	1.3198
APAF1	1.01219	1.02431	0.839859
APBA1	1	0.5	1.5
APBA2	1	1	1
APBA3	1.28507	1.59403	1.44925
APBB1	5	1	6.5
APBB1IP	0.492441	0.532094	0.581413
APBB2	0.628333	0.565	0.831667
APBB3	1.17753	1.42472	1.53708
APC	1.08458	0.93245	0.980511
APC2	0.637795	1.05381	0.989501
APCDD1	3	1	2
APCDD1L	0.367647	0.485294	0.75
APCDD1L-AS1	0.689655	0.827586	0.413793
APCS	1	0.5	0.5
APEH	0.883621	0.937733	1.08539
APELA	1	1	1
APEX1	0.816155	0.79886	0.875768
APEX2	1.02855	0.98951	0.958042
APH1A	0.998111	1.04891	0.884493
APH1B	0.858763	1.05567	0.870103
API5	1.16859	1.03572	0.948248
API5P1	1	0.5	1
API5P2	1	1	1
APIP	1.23304	1.03478	0.971304
APLF	1.32292	0.918403	0.851562
APLN	0.0851064	0.255319	0.340426
APLNR	1	2	1
APLP1	0.8	0.6	1
APLP2	1.02412	1.20918	1.32916
APMAP	0.97268	1.20254	1.1751
APOA1	0.690476	0.47619	0.880952
APOA1-AS	1.81818	0.606061	1.24242
APOA2	0.617021	0.87234	0.553191
APOA4	1	1	1
APOA5	1	1.5	2.75
APOB	1.45098	0.647059	0.921569
APOBEC1	1	1	1
APOBEC2	0.684211	1.13158	0.671053
APOBEC3A	2.5	2	0.5
APOBEC3AP1	1	1	1
APOBEC3B	1.32	1.64	0.64
APOBEC3B-AS1	1	1	1
APOBEC3C	1.01256	0.895147	0.967938
APOBEC3D	1	1	2
APOBEC3F	1	1	2
APOBEC3G	0.216216	0.216216	0.216216
APOBEC3H	1	1	1
APOBEC4	2.4	1.48	1.64
APOBR	1.58469	3.2993	4.92343
APOC1	2	3.5	2
APOC1P1	1	1	1
APOC2	0.333333	0.666667	1
APOC3	0.8	0.8	1
APOC4	1	1	1
APOC4-APOC2	1	1	1
APOD	1	1	1
APOE	1.17647	1.05882	0.921569
APOF	0.5	2	1
APOH	2.5	0.5	0.5
APOL1	0.28	0.395	0.375
APOL2	1.14114	1.21081	1.18318
APOL3	0.5	0.5	1
APOL4	1	1	1
APOL5	1	1	1
APOL6	1.20508	1.11007	1.00447
APOLD1	0.96719	0.985735	0.726106
APOM	1.11972	1.19718	1.22535
APOO	1.10236	1.05381	1.12073
APOOL	1.14637	0.909928	0.705561
APOOP1	1	1	1
APOOP2	1	1	1
APOOP3	1	1	1
APOOP4	0.5	0.5	0.5
APOOP5	1	1	1
APOPT1	0.888889	0.776529	0.853933
APP	0.970669	1.07072	1.27906
APPBP2	0.995019	0.83112	0.848197
APPL1	0.801206	0.736518	0.702255
APPL2	1.20901	1.00192	1.12943
APRT	1.04161	1.01691	1.17772
APTR	1.09867	0.861333	1.19467
APTX	1.10984	0.980317	1.04952
AQP1	1.25	0.75	0.75
AQP10	1	1	1
AQP11	0.561242	0.587248	0.535235
AQP12A	1	1	1
AQP12B	1	1	1
AQP2	1	1	1
AQP3	3.12	2.44	3
AQP4	1	1	1
AQP4-AS1	1	1	1
AQP5	1	1	1
AQP6	2.08333	1	1.66667
AQP7	1	1	1
AQP7P1	2	1	1
AQP7P2	1	1	1
AQP7P3	1	1	1
AQP7P4	1	1	1
AQP7P5	1	1	1
AQP8	0.5	0.5	0.5
AQP9	3.25	5.875	3.1875
AQR	0.992028	0.963341	0.857806
AR	0.7	0.5125	0.6375
ARAF	1.04381	1.06888	1.07148
ARAFP1	1	1	1
ARAFP2	1	1	1
ARAFP3	1	1	1
ARAP1	1.44963	1.77019	1.58662
ARAP1-AS1	1	1	1
ARAP1-AS2	1.68927	2.01695	1.66667
ARAP2	1.82702	1.55556	1.30303
ARAP3	1.21277	1.80851	1.46809
ARC	1	1	3
ARCN1	1.15946	1.08536	0.888178
AREG	0.490566	0.783019	0.349057
AREL1	0.983542	1.03522	0.980908
ARF1	1.03811	0.978553	0.953042
ARF1P1	1	1	1
ARF1P2	0.764706	1.91176	1.86765
ARF1P3	1	1	1
ARF3	1.17176	1.12671	0.9613
ARF4	1.38202	1.14809	0.899597
ARF4-AS1	1	1	5
ARF4P1	1	0.5	0.5
ARF4P2	1	1	1
ARF4P3	1	3	1
ARF4P4	1	1	1
ARF5	1.14734	1.05318	1.04795
ARF6	1.28491	1.17475	1.15345
ARFGAP1	1.13446	1.31026	1.28038
ARFGAP2	0.934284	0.981167	1.01987
ARFGAP3	1.2542	1.15055	0.892299
ARFGEF1	0.911836	0.897992	0.950534
ARFGEF2	0.973214	0.970046	0.951085
ARFGEF3	2.5	4.625	2.5
ARFIP1	1.30197	1.1195	0.909712
ARFIP2	0.892749	0.862034	0.960222
ARFRP1	0.912634	1.25644	1.44752
ARG1	1.15337	1.1411	1.04294
ARG2	1.75676	0.756757	1.48649
ARGFX	1	1	1
ARGFXP2	1.03509	1.04386	1.21053
ARGLU1	0.944146	0.97018	0.957715
ARHGAP1	0.865592	0.957194	0.9243
ARHGAP10	1.48254	1.5573	1.29946
ARHGAP11A	0.93717	1.00963	0.9077
ARHGAP11B	0.976228	1.10777	1.20444
ARHGAP12	1.10685	0.838356	0.978082
ARHGAP15	0.739919	0.754168	0.692516
ARHGAP17	0.816608	0.802742	0.877356
ARHGAP18	1.02104	0.88468	0.845118
ARHGAP19	1.12561	1.05225	0.91206
ARHGAP19-SLIT1	1.5	0.5	2
ARHGAP20	1	2.75	2.16667
ARHGAP21	1	1.5	2
ARHGAP22	0.411504	0.688053	1.40044
ARHGAP22-IT1	0.145455	1.07273	0.6
ARHGAP23	0.88464	0.851128	1.03008
ARHGAP23P1	1	1	1
ARHGAP24	4.21667	3.53333	2.9
ARHGAP25	0.793583	0.871779	0.842092
ARHGAP26	1.08486	1.07143	1.08509
ARHGAP26-AS1	1.75676	1.64865	1
ARHGAP26-IT1	0.8	0.683333	1.63333
ARHGAP27	0.970422	1.13562	1.26086
ARHGAP27P1-BPTFP1-KPNA2P3	1.07778	1.58889	1.56667
ARHGAP28	0.5	0.5	0.5
ARHGAP29	1	2	2
ARHGAP30	1.07122	1.48466	1.54681
ARHGAP31	12	11.6615	11.4231
ARHGAP31-AS1	5	3	5
ARHGAP32	0.702303	0.708882	0.802632
ARHGAP33	0.571871	0.863693	0.873606
ARHGAP35	0.945282	0.93632	1.00339
ARHGAP36	1	1	1
ARHGAP39	0.363636	0.121212	0.606061
ARHGAP4	1.01184	1.48113	1.90512
ARHGAP40	1	1	1
ARHGAP42	1.5	2.5	2.75
ARHGAP42P1	1	1	1
ARHGAP42P2	1	1	1
ARHGAP42P3	1	1	1
ARHGAP42P4	1	1	1
ARHGAP42P5	1	1	1
ARHGAP44	0.705882	1.16176	0.691176
ARHGAP45	0.860579	1.36842	1.96026
ARHGAP5	1.11728	1.04012	0.6875
ARHGAP5-AS1	1	4	1
ARHGAP6	0.5	1	1
ARHGAP8	0.333333	0.666667	0.333333
ARHGAP9	1.06245	1.13953	1.09294
ARHGDIA	0.985078	1.14544	1.29896
ARHGDIB	1.15901	1.18426	0.950259
ARHGDIG	3	1	2
ARHGEF1	0.986338	1.126	1.36692
ARHGEF10	2	2	3
ARHGEF10L	1	1.24242	1.33333
ARHGEF11	1.17829	1.15159	1.05556
ARHGEF12	1.28947	1.63158	1.05263
ARHGEF15	0.5	0.5	0.5
ARHGEF16	0.4	0.2	1.1
ARHGEF17	0.459794	0.67354	1.10653
ARHGEF18	0.560563	0.74507	1.15
ARHGEF19	0.833333	0.75	1.25
ARHGEF19-AS1	1	1	1
ARHGEF2	0.905347	0.92881	0.965604
ARHGEF25	1	1	1
ARHGEF26	1.38158	1.30263	1.03947
ARHGEF26-AS1	1	1	4
ARHGEF28	0.32	0.48	0.8
ARHGEF3	1.09091	1.29091	1.29091
ARHGEF33	0.72549	0.392157	0.568627
ARHGEF34P	1	1	2
ARHGEF35	1	1	1
ARHGEF37	0.32	0.8	0.64
ARHGEF38	0.878788	1.84848	0.878788
ARHGEF38-IT1	1	1	1
ARHGEF39	1.17081	1.24887	1.09389
ARHGEF3-AS1	2	1	2
ARHGEF4	3.5	3.125	2.5625
ARHGEF40	1.31956	1.4356	1.44198
ARHGEF5	0.6	0.4	1.65
ARHGEF6	0.842073	0.851089	0.828136
ARHGEF7	1.76989	1.38616	1.21733
ARHGEF7-AS1	1	1	1
ARHGEF7-AS2	0.5	0.5	0.5
ARHGEF7-IT1	1	1	1
ARHGEF9	1.01884	0.947341	0.931337
ARHGEF9-IT1	0.689655	0.275862	0.413793
ARID1A	0.844975	0.87674	0.940181
ARID1B	0.865308	0.863981	0.889045
ARID2	1.0535	0.972747	0.975894
ARID3A	0.894536	1.01857	1.01189
ARID3B	1.21094	1.27604	1.14583
ARID3C	2	1	2
ARID4A	0.965972	1.07634	0.929684
ARID4B	1.17998	1.11869	0.977184
ARID5A	0.976135	1.0716	1.0714
ARID5B	2.42021	1.52128	1.85106
ARIH1	0.951426	0.895551	0.782934
ARIH2	0.911865	0.887718	0.929536
ARIH2OS	0.553191	0.574468	0.957447
ARL1	1.13954	0.967896	0.846472
ARL10	0.458333	0.986111	0.652778
ARL11	1.02843	1.07107	1.0264
ARL13A	0.72549	0.72549	0.647059
ARL13B	1.39218	1.49461	1.20216
ARL14	1	1	1
ARL14EP	1.18602	1.03972	0.96715
ARL14EPL	1	1	1
ARL15	1.25974	1.21558	0.628571
ARL16	0.942	1.045	1.194
ARL17A	0.880952	1.07143	1.21429
ARL17B	0.633803	0.556338	0.746479
ARL2	0.970207	0.873057	1.04663
ARL2BP	0.507692	0.430769	0.569231
ARL2BPP10	1	1	1
ARL2BPP2	1	1	1
ARL2BPP3	1	1	1
ARL2BPP4	1	1	1
ARL2BPP5	1	1	1
ARL2BPP6	1	1	1
ARL2BPP7	1	1	1
ARL2-SNX15	1	1	1
ARL3	0.899425	1.18678	0.752874
ARL4A	0.812371	0.771134	0.725773
ARL4AP1	1	1	1
ARL4AP2	1	1	1
ARL4AP3	2	1	1
ARL4AP4	1.1152	0.676471	0.759804
ARL4AP5	0.528302	0.226415	0.669811
ARL4C	1.48822	1.86563	1.89615
ARL4D	1.76	0.8	2.44
ARL5A	1.14415	0.924597	0.771858
ARL5AP1	1	2	1
ARL5AP2	1	1	1
ARL5AP3	1	1	1
ARL5AP4	1	1	1
ARL5B	1.07822	0.803067	0.545399
ARL5C	1	1	1
ARL6	1.15033	0.607843	0.53268
ARL6IP1	1.18843	1.0794	0.911768
ARL6IP1P1	1	1	1
ARL6IP1P2	2	2	1
ARL6IP1P3	1	1	1
ARL6IP4	1.2381	0.880952	0.619048
ARL6IP5	1.41105	1.34998	1.12008
ARL6IP6	1.09254	1.08788	1.03443
ARL8A	1.04539	0.909218	0.893855
ARL8B	1.1516	0.916492	0.834743
ARL9	0.689655	0.551724	1.51724
ARMC1	1.15429	0.942544	0.878631
ARMC10	0.811471	0.8	0.85586
ARMC10P1	0.5	0.5	0.5
ARMC12	1.5	4.125	2.75
ARMC2	1.01923	1.12981	0.836538
ARMC2-AS1	2	1	2
ARMC3	1	1	1
ARMC4	1	1	1
ARMC4P1	1	1	1
ARMC5	0.96157	1.0646	1.03189
ARMC6	0.747002	0.858176	1.18142
ARMC7	0.951591	0.885201	1.20332
ARMC8	0.919013	0.800052	0.757169
ARMC8P1	1	1	1
ARMC9	1.27465	1.09155	1.25352
ARMCX1	1	1	1
ARMCX2	1	1	1
ARMCX3	1.15691	1.09176	0.853059
ARMCX3-AS1	1	1	1
ARMCX4	2	2.5	2
ARMCX5	0.97343	0.976651	0.761675
ARMCX5-GPRASP2	1.91824	1.42767	1.16981
ARMCX6	1.01471	1.55882	0.955882
ARMCX7P	1	1	1
ARMS2	1	1	1
ARMT1	1.33539	1.12706	0.872428
ARNT	0.962603	0.799599	0.77097
ARNT2	1	1	1
ARNTL	0.947266	1	0.974609
ARNTL2	1.68303	1.44458	1.24908
ARNTL2-AS1	1.60784	0.54902	0.568627
ARPC1A	1.20267	1.628	1.30133
ARPC1B	1.2246	1.1971	0.961803
ARPC2	1.02298	0.907583	0.878357
ARPC3	1.09957	1.03707	0.827512
ARPC3P1	0.697674	0.643411	0.852713
ARPC3P2	2	1	2
ARPC3P5	2	3	1
ARPC4	1.02559	1.06999	1.07728
ARPC4-TTLL3	0.25	0.25	0.75
ARPC5	1.29015	1.11323	0.938732
ARPC5L	1.08737	1.08501	1.21133
ARPIN	1	1.66667	0.333333
ARPP19	1.0827	0.949827	0.770358
ARPP21	1	1	1
ARPP21-AS1	1	1	1
ARR3	1.04762	1.28571	0.690476
ARRB1	1.34309	1.50918	1.26879
ARRB2	1.10346	1.36861	1.19591
ARRDC1	0.707154	0.767668	1.15928
ARRDC1-AS1	1.10198	1.04642	1.22983
ARRDC2	1.0831	1.04885	1.30601
ARRDC3	1.08	1.13667	1.095
ARRDC3-AS1	0.544118	0.544118	1.10294
ARRDC4	1.39154	1.06231	0.922308
ARRDC5	2	1	2
ARSA	0.938742	1.21606	1.1606
ARSB	1.45246	1.43522	1.19067
ARSD	0.72591	1.04925	0.867238
ARSD-AS1	1	1	1
ARSDP1	1	1	1
ARSE	2	2	1
ARSEP1	1	1	1
ARSF	1	1	1
ARSFP1	1	1	1
ARSG	0.713062	0.90257	1.2152
ARSH	1	1	1
ARSI	1	1	1
ARSJ	1	1	1
ARSK	1.14516	0.830645	0.822581
ART1	0.5	0.75	0.75
ART2BP	1	1	1
ART2P	1	1	1
ART3	0.275862	0.137931	0.275862
ART4	0.2	0.8	0.2
ART5	2	5	2
ARTN	3.08333	2	5.41667
ARV1	1.1373	0.918033	0.969262
ARVCF	0.691781	1.16438	0.753425
ARX	0.333333	0.666667	0.666667
AS3MT	1	3	1
ASAH1	0.715049	0.881168	0.946957
ASAH2	3.125	1	2
ASAH2B	1	2.25	1
ASAP1	0.830538	0.884819	0.955869
ASAP1-IT2	0.958333	0.458333	0.986111
ASAP2	1	0.5	0.5
ASAP3	0.5	0.5	0.5
ASB1	1.04665	1.25851	1.2876
ASB10	1	1	1
ASB11	1	1	1
ASB12	1.66667	0.666667	1.33333
ASB13	0.544864	0.578512	0.859504
ASB14	0.954667	0.973333	0.628
ASB15	1	1	1
ASB16	0.777293	0.991266	0.79476
ASB16-AS1	1.0284	0.991358	1.00988
ASB17	1	1	1
ASB18	1	1	1
ASB2	2.56303	2.40336	2.51261
ASB3	1.03217	1.04615	0.788811
ASB4	1	1	1
ASB5	1	1	1
ASB6	1.10405	1.22002	1.33201
ASB7	1.09259	0.938003	0.831723
ASB8	0.825539	0.848135	0.76721
ASB9	1	1	1
ASB9P1	0.16	0.8	1.04
ASCC1	1.04008	1.19409	0.992264
ASCC2	0.978954	0.995667	1.14423
ASCC3	1.00246	0.898924	0.865095
ASCL1	1	1	1
ASCL2	0.540541	0.324324	1.18919
ASCL3	4	3	5
ASCL4	1	1	1
ASCL5	1	1	1
ASF1A	1.30349	1.06996	0.922448
ASF1B	1.4314	1.42172	1.2212
ASGR1	1.33333	1.33333	1.66667
ASGR2	1.66667	1.33333	1.83333
ASH1L	0.9245	0.954209	1.10279
ASH1L-AS1	0.945205	1.33219	1.16438
ASH1L-IT1	0.684211	0.657895	0.434211
ASH2L	1.01507	0.953877	0.885704
ASH2LP1	1	1	1
ASH2LP2	1	1	1
ASH2LP3	2	1	1
ASIC1	0.680473	1.16174	1.39185
ASIC2	1	1	1
ASIC3	1.2766	1.25532	1.29787
ASIC4	1	2	2.5
ASIC5	1	1	1
ASIP	0.295918	0.55102	0.663265
ASL	1.12701	1.1449	1.57245
ASLP1	0.880952	0.785714	1.61905
ASMT	1	2	1
ASMTL	1.0139	1.07081	1.31171
ASMTL-AS1	1.35526	1.28947	2.15789
ASNA1	0.959479	0.882779	1.06729
ASNS	0.943697	0.955475	0.88118
ASNSD1	1.18013	1.04397	0.891332
ASNSP1	1	1	1
ASNSP3	1	1	1
ASNSP4	0.5	0.5	0.5
ASNSP6	1	1	1
ASPA	1	1	1
ASPDH	2	1	1
ASPG	0.5	0.5	0.5
ASPH	1.1511	1.02653	1.0895
ASPHD1	1.32	1.64	1.64
ASPHD2	0.526316	0.692982	0.412281
ASPM	1.18943	1.01132	0.792723
ASPN	1.05	0.918333	0.628333
ASPRV1	0.933333	1.18333	0.95
ASPSCR1	1.05357	1.20764	1.27907
ASRGL1	0.881279	0.918379	1.24087
ASS1	1.08443	0.957556	0.96545
ASS1P1	1	0.5	1
ASS1P10	1	1	1
ASS1P11	1	1	1
ASS1P12	0.735849	0.971698	0.924528
ASS1P2	0.527273	0.6	1.18182
ASS1P4	1	1	1
ASS1P5	1	1	1
ASS1P6	1	1	1
ASS1P7	0.666667	0.666667	0.666667
ASS1P8	1	1	1
ASS1P9	0.333333	0.333333	0.333333
ASTE1	0.803138	0.870899	0.7903
ASTL	1.64	0.64	0.8
ASTN1	1	1	1
ASTN2	1.5	1.5	1.5
ASTN2-AS1	1	1	1
ASXL1	0.832091	0.928926	1.09365
ASXL2	0.922985	0.915027	0.835819
ASXL3	2	1	1
ASZ1	1	1	1
ATAD1	0.860838	0.793501	0.657332
ATAD2	1.17673	1.12455	1.02762
ATAD2B	1.02637	0.790591	0.762841
ATAD3A	0.792819	0.974985	1.52384
ATAD3B	0.904412	0.993566	1.41927
ATAD3C	0.333333	0.666667	1.33333
ATAD5	1.10784	1.11695	0.921397
ATAT1	1.15206	0.939177	1.06619
ATCAY	0.5	0.5	0.5
ATE1	0.926906	0.933171	0.892273
ATE1-AS1	0.666667	1	0.666667
ATF1	0.999274	0.879323	0.764692
ATF1P1	1	1	1
ATF2	1.01122	0.825811	0.730178
ATF3	1.34818	1.0264	0.726073
ATF4	1.0999	0.99632	1.0038
ATF4P1	1	1	1
ATF4P2	1	1	1
ATF4P3	2	1	3
ATF4P4	1.5	1.5	2.5
ATF5	0.792655	0.804842	1.00868
ATF6	1.04819	1.07434	0.974164
ATF6B	0.955536	0.980728	0.959001
ATF7	0.814473	0.844585	0.605148
ATF7IP	1.0282	0.98236	0.801575
ATF7IP2	0.79533	0.709478	0.75
ATG10	0.955752	0.70354	1.0885
ATG101	0.90757	1.07042	0.933099
ATG10-AS1	1	0.96	0.88
ATG10-IT1	0.4	0.4	0.6
ATG12	0.887856	0.811029	0.698265
ATG12P2	0.55	0.333333	0.433333
ATG13	0.849084	0.901426	0.79647
ATG14	1.05776	0.891925	1.01801
ATG16L1	0.861957	0.956155	1.08788
ATG16L2	0.871644	0.997631	1.0794
ATG2A	0.823361	0.946972	0.960946
ATG2B	0.961959	0.888553	0.868311
ATG3	0.908606	0.904343	0.869171
ATG3P1	1	1	1
ATG4A	1.17075	1.02713	0.869623
ATG4AP1	1	1	1
ATG4B	0.856404	0.983572	1.03636
ATG4C	0.833995	0.868386	0.633598
ATG4D	1.13669	0.97554	1.13525
ATG5	1.12741	1.01863	0.969641
ATG7	1.17768	1.22827	1.25586
ATG9A	1.2381	1.09707	0.995421
ATG9B	0.137931	0.275862	0.413793
ATIC	0.835187	0.804741	0.836142
ATL1	1.48	1.12	1.16
ATL2	0.93677	0.990636	0.889952
ATL3	0.84038	0.868404	0.797771
ATM	0.832773	0.841913	0.764177
ATMIN	1.04216	0.987885	0.948395
ATN1	1.24794	1.49486	1.61626
ATOH1	1	1	1
ATOH7	2	1	2
ATOH8	2.09091	1.36364	1.54545
ATOX1	1.17154	1.16308	1.205
ATP10A	0.785714	1.28571	1.04762
ATP10B	1.46809	1.14894	0.787234
ATP10D	1.13288	1.10285	1.32883
ATP11A	1.00466	1.0627	1.22599
ATP11A-AS1	0.535398	0.889381	1.21239
ATP11AUN	0.333333	0.333333	0.666667
ATP11B	1.03146	0.957649	0.879624
ATP11C	1.16914	1.17072	1.08252
ATP12A	1	1	1
ATP13A1	0.909612	1.04419	1.2544
ATP13A2	0.710345	1.06034	1.3931
ATP13A3	1.0485	0.963904	0.977433
ATP13A4	0.75	0.5	0.25
ATP13A4-AS1	0.5	0.5	0.5
ATP13A5	0.5	0.5	0.5
ATP13A5-AS1	1	1	1
ATP1A1	1.02639	1.09089	1.17258
ATP1A1-AS1	1.51471	1.27451	1
ATP1A2	0.666667	0.333333	0.333333
ATP1A3	0.777778	0.694444	0.902778
ATP1A4	1	1	1
ATP1B1	1.08065	1.16129	0.569892
ATP1B1P1	0.638298	0.712766	1.12766
ATP1B2	1	1	1
ATP1B3	0.930464	0.983833	0.968738
ATP1B3-AS1	0.933333	0.833333	0.683333
ATP1B3P1	0.5	0.5	0.5
ATP1B4	1	1	1
ATP23	0.831184	0.785463	0.798359
ATP2A1	0.908475	0.888136	1.08136
ATP2A1-AS1	2	2	2
ATP2A2	1.18546	1.22388	1.14774
ATP2A3	0.691241	1.02773	1.36965
ATP2B1	1.42114	1.12869	1.33648
ATP2B1-AS1	1.26471	1.04412	1.70588
ATP2B2	1.13793	1.86207	0.689655
ATP2B2-IT1	1	1	1
ATP2B2-IT2	1	1	1
ATP2B3	0.5	1	1
ATP2B4	0.886558	0.83695	0.99955
ATP2C1	1.63284	1.43539	1.17465
ATP2C2	1	0.5	1.5
ATP2C2-AS1	0.5	0.5	0.5
ATP4A	0.5	0.5	1
ATP4B	0.75	1.25	0.5
ATP5A1	1	0.994373	0.928447
ATP5A1P1	0.5	0.5	0.5
ATP5A1P10	1	1	1
ATP5A1P2	1	1	1
ATP5A1P3	3	2	3
ATP5A1P4	1	1	1
ATP5A1P7	1	1	1
ATP5A1P8	1	1	1
ATP5B	0.935213	1.01504	0.96987
ATP5BP1	1	1	1
ATP5C1	1.10434	1.01207	0.873671
ATP5C1P1	1	1	1
ATP5D	0.927258	1.10773	1.31928
ATP5E	1.01299	1.0502	1.02421
ATP5EP1	1	1	1
ATP5EP2	2	1	1
ATP5F1	1.05968	0.99925	0.829055
ATP5F1P1	1.2766	0.87234	0.87234
ATP5F1P2	1	1	1
ATP5F1P3	1	1	1
ATP5F1P4	1	1	1
ATP5F1P5	1	1	1
ATP5F1P6	1	3	2
ATP5F1P7	1	1	4
ATP5G1	1.09518	1.007	1.13529
ATP5G1P1	1	1	1
ATP5G1P3	1	1	1
ATP5G1P4	1.25	1.65	2.55
ATP5G1P5	1	1	1
ATP5G1P6	1	1	1
ATP5G1P7	1	1	1
ATP5G1P8	1	1	1
ATP5G2	0.942466	0.894528	0.828458
ATP5G2P1	1	1	1
ATP5G2P3	0.914894	0.957447	0.920213
ATP5G2P4	1	1	1
ATP5G3	1.21657	1.08238	0.938257
ATP5H	0.947926	0.982244	0.924053
ATP5HP2	1	1	1
ATP5HP3	1	1	1
ATP5HP4	1.12664	1.08734	1.07424
ATP5I	1.04439	1.02898	1.04686
ATP5J	1.08816	0.916536	0.895931
ATP5J2	1.06634	0.888821	0.854921
ATP5J2LP	1.45	0.4	0.8
ATP5J2P3	1	1	1
ATP5J2P4	0.25	1	0.25
ATP5J2P5	1	1	1
ATP5J2P6	1	0.666667	1.66667
ATP5J2-PTCD1	1	5	3
ATP5JP1	0.5	0.5	0.5
ATP5L	1.32157	1.27825	1.05136
ATP5L2	0.32	0.32	0.8
ATP5LP2	1	1	1
ATP5LP3	1	1	1
ATP5LP4	1	1	1
ATP5LP5	1	1	1
ATP5O	1.05912	1.10682	0.976228
ATP5S	0.786004	0.823128	0.699381
ATP6AP1	1.40366	1.46772	1.21156
ATP6AP1L	1.23469	1.0102	0.765306
ATP6AP2	1.18208	1.14296	0.992997
ATP6V0A1	1.0678	1.08475	1.10381
ATP6V0A2	0.8638	0.918641	0.915808
ATP6V0A4	1	1	1
ATP6V0B	1.10702	1.09106	1.13222
ATP6V0C	1.62162	2.24324	1.75676
ATP6V0CP1	0.75	1.5	1.25
ATP6V0CP2	1	1	1
ATP6V0CP3	1	1	1
ATP6V0D1	1.00425	1.11867	0.985504
ATP6V0D2	1	0.5	2
ATP6V0E1	1.27721	1.29248	1.24284
ATP6V0E1P1	0.5	1	2
ATP6V0E1P2	1	1	3
ATP6V0E1P3	1	1	2
ATP6V0E1P4	1	1	1
ATP6V0E2	0.803922	0.803922	0.803922
ATP6V0E2-AS1	1	1	2
ATP6V1A	1.23968	1.15107	0.858696
ATP6V1B1	0.666667	0.666667	0.333333
ATP6V1B1-AS1	1	1	1
ATP6V1B2	1.526	1.53191	1.2437
ATP6V1C1	1.29031	1.3951	1.20852
ATP6V1C2	1.03846	0.696581	0.649573
ATP6V1D	1.19128	0.95302	0.821477
ATP6V1E1	1.14899	1.16595	0.932722
ATP6V1E1P1	2	1	1
ATP6V1E2	0.959551	1.08315	0.894382
ATP6V1F	1.08469	1.35612	1.25816
ATP6V1G1	1.04446	0.956431	0.92838
ATP6V1G1P2	1	1	1
ATP6V1G1P3	1	1	1
ATP6V1G1P4	1.25	1.85	1.3
ATP6V1G1P6	2.5	3	2
ATP6V1G1P7	1	1	1
ATP6V1G2	3	3	5
ATP6V1G2-DDX39B	1	1	1
ATP6V1G3	1	1	1
ATP6V1H	1.05755	1.20234	1.10207
ATP7A	1.22937	1.20036	0.961015
ATP7B	1.02632	0.881579	0.342105
ATP8A1	0.327044	0.339623	0.522013
ATP8A2	0.75	0.25	1.25
ATP8A2P1	1	1	1
ATP8A2P2	1.43333	1.98333	1.01667
ATP8A2P3	1	1	1
ATP8B1	0.924078	0.559653	0.863341
ATP8B2	4	3.41667	4.75
ATP8B3	0.583679	0.555325	0.932227
ATP8B4	1.26999	1.0371	0.892056
ATP8B5P	1	0.5	1
ATP9A	0.666667	0.333333	0.666667
ATP9B	1.02976	1.02287	1.11461
ATPAF1	1.07637	1.04569	0.973673
ATPAF2	0.783826	0.8507	1.00311
ATPIF1	0.865335	0.932924	0.909882
ATR	0.85572	0.867918	0.855652
ATRAID	0.962999	1.01947	0.985394
ATRIP	4.875	5.1875	4.25
ATRN	0.918687	0.953903	1.0586
ATRNL1	2	3	1
ATRX	0.955735	0.944179	0.970808
ATXN1	1.12813	1.07154	1.0546
ATXN10	0.874102	0.836516	0.782888
ATXN1L	0.904622	0.869127	0.859806
ATXN2	0.844392	0.788677	0.91868
ATXN2-AS	0.363636	0.484848	0.484848
ATXN2L	1.09416	1.07455	1.08006
ATXN3	0.773886	0.767766	0.66984
ATXN3L	1	1	1
ATXN7	0.819508	0.749728	0.829741
ATXN7L1	0.887819	0.923399	0.92612
ATXN7L2	1.07404	1.00731	1.28154
ATXN7L3	1.02719	1.12468	1.1228
ATXN7L3B	0.963168	1.02243	1.01117
ATXN8OS	0.5	0.5	0.5
AUH	0.910152	0.73979	0.772462
AUNIP	1.12761	1.04879	1.11927
AUP1	0.993218	0.984815	1.15974
AURKA	1.05281	0.978084	0.91521
AURKAIP1	1.04001	1.28981	1.30869
AURKAPS1	1.13793	0.413793	1.75862
AURKAPS2	1	1	1
AURKB	0.894923	0.988194	1.05136
AURKC	1.2381	0.666667	0.52381
AUTS2	0.638587	0.785326	0.956522
AVEN	0.852334	0.679696	0.977199
AVIL	0.667797	0.562712	0.798305
AVL9	0.971424	0.922889	0.874928
AVP	1	1	2
AVPI1	0.779661	0.531073	0.231638
AVPR1A	1	1	1
AVPR1B	1	2	3
AVPR2	1.07645	1.11621	1.33945
AWAT1	1	6	2
AWAT2	1	1	1
AXDND1	0.5	2	1
AXIN1	0.671481	0.768918	1.23474
AXIN2	2	1	2
AXL	1	0.6	1.1
AZGP1	0.333333	1	1.83333
AZGP1P1	1	1	1
AZGP1P2	1	1	1
AZI2	0.989011	0.934066	0.81685
AZIN1	1.10448	1.07715	0.915213
AZIN1-AS1	1.45	0.8	1.3
AZIN2	0.48	0.16	0.48
AZU1	0.747756	0.903867	1.39525
AZU1P1	1	1	1
B2M	0.991503	0.932292	0.74546
B3GALNT1	0.666667	2	1.83333
B3GALNT1P1	0.973684	0.657895	0.486842
B3GALNT2	0.840692	0.824582	1.00398
B3GALNT2P1	1	1	1
B3GALT1	2	1	4
B3GALT2	1.10324	1.10324	1.01475
B3GALT4	0.324561	0.587719	1.01754
B3GALT5	0.5	0.5	0.5
B3GALT5-AS1	1	1	1
B3GALT6	0.976933	1.23504	1.452
B3GAT1	1	2	1
B3GAT2	1.23333	0.983333	0.683333
B3GAT3	1.0669	1.16801	1.21328
B3GAT3P1	1	1	1
B3GLCT	1.4951	1.625	1.07843
B3GNT2	1.11721	1.02843	0.928928
B3GNT2P1	1	1	1
B3GNT3	1	1	1
B3GNT4	1.23529	1.47059	1.2521
B3GNT5	0.903434	0.811313	0.871919
B3GNT6	0.5	0.5	0.5
B3GNT7	0.449243	0.528148	0.876328
B3GNT8	0.534772	0.58753	0.717026
B3GNT9	1.33333	1.84848	2.27273
B3GNTL1	0.778023	0.812201	1.03455
B3GNTL1P1	1	1	1
B3GNTL1P2	1	1	1
B4GALNT1	2.6	1.48	2.28
B4GALNT2	1	1	1
B4GALNT2P1	1	1	1
B4GALNT3	2	4.625	2.5
B4GALNT4	1	1	1
B4GALT1	1.29832	1.31007	1.12651
B4GALT1-AS1	4	1	1
B4GALT2	0.728526	0.770414	1.10843
B4GALT3	0.9956	0.990258	0.979258
B4GALT4	1.14035	1.0943	0.960526
B4GALT4-AS1	0.5	2.5	1
B4GALT5	0.78306	0.842569	1.01412
B4GALT6	1.01014	0.724968	0.618504
B4GALT7	0.918033	1.12244	1.25564
B4GAT1	0.714286	1.02198	0.956044
B9D1	0.975806	0.927419	0.887097
B9D2	1.10507	1.06884	0.844203
BAALC	3	2	2
BAALC-AS1	0.25	0.25	0.5
BAALC-AS2	1	1	1
BAAT	0.4	0.8	0.2
BAATP1	1	1	1
BABAM1	1.27135	1.13163	1.00783
BABAM2	0.839207	1.01762	1.01872
BACE1	1.08108	0.953754	0.927928
BACE1-AS	0.701493	0.738806	0.350746
BACE2	0.48	0.32	0.32
BACE2-IT1	1	1	1
BACH1	1.19471	1.0644	1.05677
BACH1-AS1	1.26471	1.97059	1.5
BACH1-IT1	1.03763	1	1.1828
BACH1-IT2	1.115	1.225	1.025
BACH1-IT3	1.41379	0.965517	1.51724
BACH2	1.09091	1.21818	1.23636
BAD	0.848718	0.869231	0.948718
BAG1	0.869497	0.970033	1.0665
BAG2	1.07325	0.9364	1.00852
BAG3	4.34483	1.55172	1.51724
BAG4	0.960689	0.969305	0.814216
BAG5	0.902382	0.826366	0.81901
BAG6	1.06341	1.05557	1.12166
BAGE2	1	1	2
BAHCC1	0.593915	0.744588	1.05876
BAHD1	1.10948	1.19388	1.19181
BAIAP2	0.719178	1.90068	0.989726
BAIAP2-AS1	1.01286	1.28617	1.18489
BAIAP2L1	1.12222	1.22778	0.961111
BAIAP2L2	0.803922	0.980392	0.803922
BAIAP3	1.7931	2.58621	2.34483
BAK1	1.15436	1.20134	1.21477
BAK1P1	1.25	1	1
BAK1P2	1	1	1
BAMBI	0.665672	0.580597	0.78209
BANCR	1	1	1
BANF1	1.04022	1.27287	1.24921
BANF1P1	2.5	3	3.625
BANF1P2	1	1	0.5
BANF1P3	1	1.81081	1.83784
BANF1P4	0.413793	1.13793	0.275862
BANF1P5	1	1	1
BANF2	1	1	1
BANK1	0.650781	0.601562	0.865625
BANP	1.5416	1.71986	1.618
BAP1	0.970228	1.02172	1.10502
BARD1	1.00428	1.02277	0.807296
BARHL1	0.108108	0.756757	1.37838
BARHL2	1	1	1
BARX1	1	1	1
BARX1-AS1	0.5	1	1
BARX2	0.5	1	1
BASP1	0.733671	0.915176	1.08515
BASP1P1	1	1	1
BATF	1.27607	1.04294	1.3681
BATF2	1	1	1
BATF3	4.66667	5.58333	3.66667
BAX	0.899401	1.08288	1.27235
BAZ1A	1.07075	1.01324	1.04054
BAZ1B	1.03446	1.16541	1.30117
BAZ2A	0.957953	0.950829	0.964984
BAZ2B	1.08368	1.04682	0.889083
BBC3	2.38065	1.69032	1.29677
BBIP1	1.13947	1.04599	0.821958
BBIP1P1	0.48	0.64	0.64
BBOF1	0.622222	0.677778	0.455556
BBOX1	2	1	1
BBOX1-AS1	1	1	1
BBS1	0.573643	0.79845	1.09302
BBS10	1.12944	1.05762	0.719811
BBS12	0.935484	0.978495	0.833333
BBS2	0.848366	0.860784	0.805882
BBS4	1.04255	1.01018	0.951896
BBS5	1.52778	0.847222	0.902778
BBS7	0.854	0.8	0.724
BBS9	1.10465	1.05039	0.848837
BBX	0.922276	0.823523	0.762602
BCAM	1	4	2
BCAN	1.41981	1.80189	2.19811
BCAP29	1.12823	0.939045	0.807936
BCAP31	1.00622	1.03745	1.0527
BCAP31P1	0.5	0.5	0.5
BCAP31P2	1	1	1
BCAR1	0.5	1	1
BCAR1P1	1	1	1
BCAR1P2	1	1	1
BCAR3	0.333333	0.666667	2.75
BCAR4	0.5	0.5	1
[truncated: 34,597 more rows]
